# Supplementary material for: Aging-based molecular classification and score system in ccRCC uncovers distinct prognosis, tumor immunogenicity, and treatment sensitivity
Source: Front Immunol. 2022 Aug 11;13:877076. doi: 10.3389/fimmu.2022.877076 (PMC9402984; doi:10.3389/fimmu.2022.877076)
Supplement: Supplementary Table 1 — Clinical information of TCGA-KIRC, TCGA-KIRP, and E-MTAB-1980 cohorts. [file Table_1.xlsx]

## Sheet: TCGA-KIRC
Study ID	Patient ID	Sample ID	Diagnosis Age	Neoplasm American Joint Committee on Cancer Clinical Distant Metastasis M Stage	American Joint Committee on Cancer Metastasis Stage Code	Neoplasm Disease Lymph Node Stage American Joint Committee on Cancer Code	Neoplasm Disease Stage American Joint Committee on Cancer Code	American Joint Committee on Cancer Publication Version Type	American Joint Committee on Cancer Tumor Stage Code	Cancer Type	Cancer Type Detailed	Neoplasm American Joint Committee on Cancer Clinical Group Stage	Neoplasm American Joint Committee on Cancer Clinical Regional Lymph Node N Stage	Neoplasm American Joint Committee on Cancer Clinical Primary Tumor T Stage	Days to Sample Collection.	Last Alive Less Initial Pathologic Diagnosis Date Calculated Day Value	Days to Sample Procurement	Disease Free (Months)	Disease Free Status	Disease code	Performance Status	Erythrocyte sedimentation rate	Ethnicity Category	Lymphomatous Extranodal Site Involvement Indicator	Form completion date	Fraction Genome Altered	Neoplasm Histologic Grade	Hemoglobin level	Neoplasm Histologic Type Name	Neoadjuvant Therapy Type Administered Prior To Resection Text	Prior Cancer Diagnosis Occurence	ICD-10 Classification	International Classification of Diseases for Oncology, Third Edition ICD-O-3 Histology Code	International Classification of Diseases for Oncology, Third Edition ICD-O-3 Site Code	Idh level	Informed consent verified	Year Cancer Initial Diagnosis	Is FFPE	Karnofsky Performance Score	Primary Tumor Laterality	Longest Dimension	Primary Lymph Node Presentation Assessment Ind-3	Lymph nodes examined positive	Lymph Node(s) Examined Number	First Pathologic Diagnosis Biospecimen Acquisition Method Type	Mutation Count	New Neoplasm Event Post Initial Therapy Indicator	Oct embedded	Oncotree Code
kirc_tcga	TCGA-3Z-A93Z	TCGA-3Z-A93Z-01	69	M0	M0	N0	Stage I	7th	T1a	Renal Cell Carcinoma	Renal Clear Cell Carcinoma	NA	NA	NA	134	0	NA	12.65	0:DiseaseFree	NA	0	[Unknown]	NOT HISPANIC OR LATINO	NA	2014-11-11	0.224	G2	Normal	Kidney Clear Cell Renal Carcinoma	No	No	C64.9	8310-03-01	C64.9	Normal	YES	2013	NO	100	Right	NA	NO	NA	NA	NA	NA	NO	TRUE	CCRCC
kirc_tcga	TCGA-6D-AA2E	TCGA-6D-AA2E-01	68	MX	MX	NX	Stage I	7th	T1b	Renal Cell Carcinoma	Renal Clear Cell Carcinoma	NA	NA	NA	93	0	NA	11.89	0:DiseaseFree	NA	1	NA	NOT HISPANIC OR LATINO	NA	3/17/14	0	G2	NA	Kidney Clear Cell Renal Carcinoma	No	No	C64.9	8310-03-01	C64.9	NA	YES	2013	NO	NA	Right	NA	NO	NA	NA	NA	NA	NO	TRUE	CCRCC
kirc_tcga	TCGA-A3-3306	TCGA-A3-3306-01	67	NA	M0	N0	Stage I	NA	T1b	Renal Cell Carcinoma	Renal Clear Cell Carcinoma	NA	NA	NA	NA	0	NA	36.79	0:DiseaseFree	NA	NA	NA	NOT HISPANIC OR LATINO	NA	8/23/10	0.2316	G3	NA	Kidney Clear Cell Renal Carcinoma	No	No	C64.9	8310-03-01	C64.9	NA	YES	2005	NO	NA	Left	0.9	NO	NA	NA	NA	NA	NA	NA	CCRCC
kirc_tcga	TCGA-A3-3307	TCGA-A3-3307-01	66	NA	M0	N0	Stage III	NA	T3b	Renal Cell Carcinoma	Renal Clear Cell Carcinoma	NA	NA	NA	NA	0	NA	47.17	0:DiseaseFree	NA	NA	NA	NA	NA	4/13/10	0.0494	G3	NA	Kidney Clear Cell Renal Carcinoma	No	Yes	C64.9	8310-03-01	C64.9	NA	YES	2005	NO	NA	Right	1	YES	NA	4	NA	NA	NA	NA	CCRCC
kirc_tcga	TCGA-A3-3308	TCGA-A3-3308-01	77	NA	M0	N0	Stage III	NA	T3b	Renal Cell Carcinoma	Renal Clear Cell Carcinoma	NA	NA	NA	NA	0	NA	0.53	0:DiseaseFree	NA	NA	NA	NA	NA	2004-12-10	0.0844	G2	Normal	Kidney Clear Cell Renal Carcinoma	No	No	C64.9	8310-03-01	C64.9	NA	YES	2006	NO	NA	Right	1.2	NO	NA	NA	NA	514	NA	NA	CCRCC
kirc_tcga	TCGA-A3-3311	TCGA-A3-3311-01	57	NA	M0	NX	Stage I	NA	T1	Renal Cell Carcinoma	Renal Clear Cell Carcinoma	NA	NA	NA	NA	0	NA	NA	NA	NA	NA	NA	NA	NA	4/20/10	0.0883	G2	Low	Kidney Clear Cell Renal Carcinoma	No	No	C64.9	8310-03-01	C64.9	NA	YES	2005	NO	NA	Right	1.7	NO	NA	NA	NA	56	NA	NA	CCRCC
kirc_tcga	TCGA-A3-3313	TCGA-A3-3313-01	59	NA	M0	N0	Stage I	NA	T1b	Renal Cell Carcinoma	Renal Clear Cell Carcinoma	NA	NA	NA	NA	0	NA	NA	NA	NA	NA	NA	NA	NA	4/14/10	0.2078	G3	Low	Kidney Clear Cell Renal Carcinoma	No	No	C64.9	8310-03-01	C64.9	NA	YES	2005	NO	NA	Right	2	NA	NA	NA	NA	656	NA	NA	CCRCC
kirc_tcga	TCGA-A3-3316	TCGA-A3-3316-01	57	NA	M0	NX	Stage II	NA	T2	Renal Cell Carcinoma	Renal Clear Cell Carcinoma	NA	NA	NA	NA	0	NA	49.05	0:DiseaseFree	NA	NA	NA	NA	NA	4/14/10	0.184	G3	NA	Kidney Clear Cell Renal Carcinoma	No	No	C64.9	8310-03-01	C64.9	NA	YES	2005	NO	NA	Left	1.7	NO	NA	NA	NA	577	NA	NA	CCRCC
kirc_tcga	TCGA-A3-3317	TCGA-A3-3317-01	67	NA	M0	N0	Stage II	NA	T2	Renal Cell Carcinoma	Renal Clear Cell Carcinoma	NA	NA	NA	NA	0	NA	31.27	1:Recurred/Progressed	NA	NA	NA	NA	NA	4/14/10	0.2776	G2	NA	Kidney Clear Cell Renal Carcinoma	No	No	C64.9	8310-03-01	C64.9	NA	YES	2005	NO	NA	Left	1.5	NO	NA	NA	NA	62	NA	NA	CCRCC
kirc_tcga	TCGA-A3-3319	TCGA-A3-3319-01	70	NA	M0	NX	Stage I	NA	T1b	Renal Cell Carcinoma	Renal Clear Cell Carcinoma	NA	NA	NA	NA	0	NA	37.12	0:DiseaseFree	NA	NA	NA	NA	NA	4/16/10	0.3654	G2	NA	Kidney Clear Cell Renal Carcinoma	No	No	C64.9	8310-03-01	C64.9	NA	YES	2006	NO	NA	Left	1.5	NO	NA	NA	NA	537	NA	NA	CCRCC
kirc_tcga	TCGA-A3-3320	TCGA-A3-3320-01	52	NA	M0	NX	Stage I	NA	T1b	Renal Cell Carcinoma	Renal Clear Cell Carcinoma	NA	NA	NA	NA	0	NA	49.54	0:DiseaseFree	NA	NA	NA	NA	NA	4/16/10	0.1083	G1	NA	Kidney Clear Cell Renal Carcinoma	No	No	C64.9	8310-03-01	C64.9	NA	YES	2005	NO	NA	Right	1.5	NO	NA	NA	NA	477	NA	NA	CCRCC
kirc_tcga	TCGA-A3-3322	TCGA-A3-3322-01	51	NA	M0	NX	Stage I	NA	T1a	Renal Cell Carcinoma	Renal Clear Cell Carcinoma	NA	NA	NA	NA	0	NA	48.55	0:DiseaseFree	NA	NA	NA	NA	NA	4/16/10	0.1946	G2	NA	Kidney Clear Cell Renal Carcinoma	No	No	C64.9	8310-03-01	C64.9	NA	YES	2006	NO	NA	Left	2	NO	NA	NA	NA	150	NA	NA	CCRCC
kirc_tcga	TCGA-A3-3323	TCGA-A3-3323-01	53	NA	M0	NX	Stage I	NA	T1b	Renal Cell Carcinoma	Renal Clear Cell Carcinoma	NA	NA	NA	NA	0	NA	36.33	0:DiseaseFree	NA	NA	NA	NA	NA	4/20/10	0.0513	G1	NA	Kidney Clear Cell Renal Carcinoma	No	No	C64.9	8310-03-01	C64.9	NA	YES	2006	NO	NA	Right	1.5	NO	NA	NA	NA	46	NA	NA	CCRCC
kirc_tcga	TCGA-A3-3324	TCGA-A3-3324-01	51	NA	M0	NX	Stage I	NA	T1b	Renal Cell Carcinoma	Renal Clear Cell Carcinoma	NA	NA	NA	NA	0	NA	38.96	0:DiseaseFree	NA	NA	NA	NA	NA	4/20/10	0.2139	G3	NA	Kidney Clear Cell Renal Carcinoma	No	No	C64.9	8310-03-01	C64.9	NA	YES	2006	NO	NA	Right	1.9	NO	NA	NA	NA	NA	NA	NA	CCRCC
kirc_tcga	TCGA-A3-3325	TCGA-A3-3325-01	52	NA	M0	NX	Stage I	NA	T1a	Renal Cell Carcinoma	Renal Clear Cell Carcinoma	NA	NA	NA	NA	0	NA	NA	NA	NA	NA	NA	NOT HISPANIC OR LATINO	NA	1/31/11	0.1117	G2	NA	Kidney Clear Cell Renal Carcinoma	No	Yes	C64.9	8310-03-01	C64.9	NA	YES	2006	NO	NA	Right	2	NO	NA	NA	NA	NA	NA	NA	CCRCC
kirc_tcga	TCGA-A3-3326	TCGA-A3-3326-01	47	NA	M0	NX	Stage I	NA	T1a	Renal Cell Carcinoma	Renal Clear Cell Carcinoma	NA	NA	NA	NA	0	NA	37.35	0:DiseaseFree	NA	NA	NA	NA	NA	4/21/10	0.0419	G1	NA	Kidney Clear Cell Renal Carcinoma	No	No	C64.9	8310-03-01	C64.9	NA	YES	2006	NO	NA	Right	1.3	NO	NA	NA	NA	40	NA	NA	CCRCC
kirc_tcga	TCGA-A3-3328	TCGA-A3-3328-01	79	NA	M0	N0	Stage I	NA	T1b	Renal Cell Carcinoma	Renal Clear Cell Carcinoma	NA	NA	NA	NA	0	NA	45.5	0:DiseaseFree	NA	NA	NA	NOT HISPANIC OR LATINO	NA	1/31/11	NA	G2	NA	Kidney Clear Cell Renal Carcinoma	No	Yes	C64.9	8310-03-01	C64.9	NA	YES	2007	NO	NA	Left	1.5	YES	NA	1	NA	NA	NA	NA	CCRCC
kirc_tcga	TCGA-A3-3329	TCGA-A3-3329-01	75	NA	M0	N0	Stage I	NA	T1b	Renal Cell Carcinoma	Renal Clear Cell Carcinoma	NA	NA	NA	NA	0	NA	53.35	0:DiseaseFree	NA	NA	NA	NOT HISPANIC OR LATINO	NA	1/31/11	NA	G2	NA	Kidney Clear Cell Renal Carcinoma	No	Yes	C64.9	8310-03-01	C64.9	NA	YES	2007	NO	NA	Right	2	NO	NA	NA	NA	NA	NA	NA	CCRCC
kirc_tcga	TCGA-A3-3331	TCGA-A3-3331-01	86	NA	M0	N0	Stage I	NA	T1	Renal Cell Carcinoma	Renal Clear Cell Carcinoma	NA	NA	NA	NA	0	NA	48.78	0:DiseaseFree	NA	NA	NA	NOT HISPANIC OR LATINO	NA	4/29/10	0.1404	G2	NA	Kidney Clear Cell Renal Carcinoma	No	No	C64.9	8310-03-01	C64.9	NA	YES	2005	NO	NA	Right	1	NO	NA	NA	NA	137	NA	NA	CCRCC
kirc_tcga	TCGA-A3-3335	TCGA-A3-3335-01	41	NA	M0	N0	Stage II	NA	T2a	Renal Cell Carcinoma	Renal Clear Cell Carcinoma	NA	NA	NA	NA	0	NA	36.07	1:Recurred/Progressed	NA	NA	NA	NOT HISPANIC OR LATINO	NA	8/23/10	0.1461	G4	NA	Kidney Clear Cell Renal Carcinoma	No	No	C64.9	8310-03-01	C64.9	NA	YES	2006	NO	NA	Right	1.1	NO	NA	NA	NA	NA	NA	NA	CCRCC
kirc_tcga	TCGA-A3-3336	TCGA-A3-3336-01	75	NA	M0	NX	Stage I	NA	T1	Renal Cell Carcinoma	Renal Clear Cell Carcinoma	NA	NA	NA	NA	0	NA	34.26	0:DiseaseFree	NA	NA	NA	NOT HISPANIC OR LATINO	NA	3/17/11	0.2565	G4	NA	Kidney Clear Cell Renal Carcinoma	Yes	Yes	C64.9	8310-03-01	C64.9	NA	YES	2007	NO	NA	Right	0.8	NO	NA	NA	NA	NA	NA	NA	CCRCC
kirc_tcga	TCGA-A3-3343	TCGA-A3-3343-01	79	NA	M0	N0	Stage II	NA	T2	Renal Cell Carcinoma	Renal Clear Cell Carcinoma	NA	NA	NA	NA	0	NA	31.04	0:DiseaseFree	NA	NA	NA	NOT HISPANIC OR LATINO	NA	3/15/11	0.0515	G3	NA	Kidney Clear Cell Renal Carcinoma	No	Yes	C64.9	8310-03-01	C64.9	NA	YES	2005	NO	NA	Left	1.3	YES	0	1	NA	NA	NA	NA	CCRCC
kirc_tcga	TCGA-A3-3346	TCGA-A3-3346-01	68	NA	M0	NX	Stage I	NA	T1b	Renal Cell Carcinoma	Renal Clear Cell Carcinoma	NA	NA	NA	NA	0	NA	3.75	1:Recurred/Progressed	NA	NA	NA	NA	NA	4/29/10	0.3117	G3	NA	Kidney Clear Cell Renal Carcinoma	No	No	C64.9	8310-03-01	C64.9	NA	YES	2005	NO	NA	Left	1.7	NO	NA	NA	NA	708	NA	NA	CCRCC
kirc_tcga	TCGA-A3-3347	TCGA-A3-3347-01	76	NA	M0	N1	Stage III	NA	T1b	Renal Cell Carcinoma	Renal Clear Cell Carcinoma	NA	NA	NA	NA	0	NA	20.04	1:Recurred/Progressed	NA	NA	NA	NOT HISPANIC OR LATINO	NA	6/30/10	0.2437	G2	NA	Kidney Clear Cell Renal Carcinoma	No	No	C64.9	8310-03-01	C64.9	NA	YES	2005	NO	NA	Right	1.2	YES	1	1	NA	25	NA	NA	CCRCC
kirc_tcga	TCGA-A3-3349	TCGA-A3-3349-01	34	NA	M0	N0	Stage I	NA	T1b	Renal Cell Carcinoma	Renal Clear Cell Carcinoma	NA	NA	NA	NA	0	NA	45.5	0:DiseaseFree	NA	NA	NA	NOT HISPANIC OR LATINO	NA	6/30/10	0.0363	G2	NA	Kidney Clear Cell Renal Carcinoma	No	No	C64.9	8310-03-01	C64.9	NA	YES	2006	NO	NA	Left	1.3	NO	NA	NA	NA	42	NA	NA	CCRCC
kirc_tcga	TCGA-A3-3351	TCGA-A3-3351-01	42	NA	M0	N0	Stage II	NA	T2a	Renal Cell Carcinoma	Renal Clear Cell Carcinoma	NA	NA	NA	NA	0	NA	29.89	0:DiseaseFree	NA	NA	NA	HISPANIC OR LATINO	NA	6/30/10	0.0935	G2	NA	Kidney Clear Cell Renal Carcinoma	No	No	C64.9	8310-03-01	C64.9	NA	YES	2007	NO	NA	Right	1.6	NO	NA	NA	NA	NA	NA	NA	CCRCC
kirc_tcga	TCGA-A3-3352	TCGA-A3-3352-01	74	NA	M0	N0	Stage III	NA	T3a	Renal Cell Carcinoma	Renal Clear Cell Carcinoma	NA	NA	NA	NA	0	NA	NA	NA	NA	NA	NA	NOT HISPANIC OR LATINO	NA	8/23/10	0.0617	G3	NA	Kidney Clear Cell Renal Carcinoma	No	No	C64.9	8310-03-01	C64.9	NA	YES	2005	NO	NA	Left	0.7	NO	NA	NA	NA	NA	NA	NA	CCRCC
kirc_tcga	TCGA-A3-3357	TCGA-A3-3357-01	62	NA	M0	N0	Stage II	NA	T2	Renal Cell Carcinoma	Renal Clear Cell Carcinoma	NA	NA	NA	NA	0	NA	88.3	0:DiseaseFree	NA	NA	NA	NOT HISPANIC OR LATINO	NA	1/31/11	0.1493	G3	NA	Kidney Clear Cell Renal Carcinoma	No	No	C64.9	8310-03-01	C64.9	NA	YES	2005	NO	NA	Right	1.2	NO	NA	NA	NA	80	NA	NA	CCRCC
kirc_tcga	TCGA-A3-3358	TCGA-A3-3358-01	57	NA	M0	N0	Stage I	NA	T1a	Renal Cell Carcinoma	Renal Clear Cell Carcinoma	NA	NA	NA	NA	0	NA	42.94	0:DiseaseFree	NA	NA	NA	NOT HISPANIC OR LATINO	NA	3/17/11	0.0899	G2	NA	Kidney Clear Cell Renal Carcinoma	No	Yes	C64.9	8310-03-01	C64.9	NA	YES	2005	NO	NA	Left	1	NO	NA	NA	NA	55	NA	NA	CCRCC
kirc_tcga	TCGA-A3-3359	TCGA-A3-3359-01	82	NA	M0	N0	Stage I	NA	T1a	Renal Cell Carcinoma	Renal Clear Cell Carcinoma	NA	NA	NA	NA	0	NA	82.26	0:DiseaseFree	NA	NA	NA	NOT HISPANIC OR LATINO	NA	1/31/11	0.0863	G2	NA	Kidney Clear Cell Renal Carcinoma	No	Yes	C64.9	8310-03-01	C64.9	NA	YES	2005	NO	NA	Left	1	NO	NA	NA	NA	NA	NA	NA	CCRCC
kirc_tcga	TCGA-A3-3362	TCGA-A3-3362-01	60	NA	M0	N0	Stage I	NA	T1a	Renal Cell Carcinoma	Renal Clear Cell Carcinoma	NA	NA	NA	NA	0	NA	51.22	0:DiseaseFree	NA	NA	NA	NOT HISPANIC OR LATINO	NA	6/30/10	0.0468	G2	NA	Kidney Clear Cell Renal Carcinoma	No	No	C64.9	8310-03-01	C64.9	NA	YES	2005	NO	NA	Left	1.2	NO	NA	NA	NA	42	NA	NA	CCRCC
kirc_tcga	TCGA-A3-3363	TCGA-A3-3363-01	50	NA	M0	N0	Stage II	NA	T2	Renal Cell Carcinoma	Renal Clear Cell Carcinoma	NA	NA	NA	NA	0	NA	10.48	0:DiseaseFree	NA	NA	NA	NA	NA	2005-11-10	0.051	G2	NA	Kidney Clear Cell Renal Carcinoma	No	No	C64.9	8310-03-01	C64.9	NA	YES	2006	NO	NA	Left	1	NO	NA	NA	NA	1392	NA	NA	CCRCC
kirc_tcga	TCGA-A3-3365	TCGA-A3-3365-01	46	NA	M0	NX	Stage I	NA	T1a	Renal Cell Carcinoma	Renal Clear Cell Carcinoma	NA	NA	NA	NA	0	NA	28.68	0:DiseaseFree	NA	NA	NA	NA	NA	2005-11-10	0.1171	G2	NA	Kidney Clear Cell Renal Carcinoma	No	No	C64.9	8310-03-01	C64.9	NA	YES	2006	NO	NA	Right	1.7	NO	NA	NA	NA	460	NA	NA	CCRCC
kirc_tcga	TCGA-A3-3367	TCGA-A3-3367-01	72	NA	M0	N0	Stage I	NA	T1b	Renal Cell Carcinoma	Renal Clear Cell Carcinoma	NA	NA	NA	NA	0	NA	74.57	0:DiseaseFree	NA	NA	NA	NOT HISPANIC OR LATINO	NA	1/31/11	0.0662	G3	NA	Kidney Clear Cell Renal Carcinoma	No	No	C64.9	8310-03-01	C64.9	NA	YES	2006	NO	NA	Left	1	NO	NA	NA	NA	60	NA	NA	CCRCC
kirc_tcga	TCGA-A3-3370	TCGA-A3-3370-01	48	NA	M0	N0	Stage I	NA	T1b	Renal Cell Carcinoma	Renal Clear Cell Carcinoma	NA	NA	NA	NA	0	NA	74.7	0:DiseaseFree	NA	NA	NA	NOT HISPANIC OR LATINO	NA	1/31/11	0.1005	G2	NA	Kidney Clear Cell Renal Carcinoma	No	No	C64.9	8310-03-01	C64.9	NA	YES	2006	NO	NA	Left	1	NO	NA	NA	NA	37	NA	NA	CCRCC
kirc_tcga	TCGA-A3-3372	TCGA-A3-3372-01	64	NA	M0	NX	Stage III	NA	T3	Renal Cell Carcinoma	Renal Clear Cell Carcinoma	NA	NA	NA	NA	0	NA	24.15	0:DiseaseFree	NA	NA	NA	NA	NA	2005-11-10	0.2658	G2	NA	Kidney Clear Cell Renal Carcinoma	No	No	C64.9	8310-03-01	C64.9	NA	YES	2007	NO	NA	Left	1.1	NO	NA	NA	NA	327	NA	NA	CCRCC
kirc_tcga	TCGA-A3-3373	TCGA-A3-3373-01	54	NA	M0	N0	Stage I	NA	T1b	Renal Cell Carcinoma	Renal Clear Cell Carcinoma	NA	NA	NA	NA	0	NA	53.25	0:DiseaseFree	NA	NA	NA	NOT HISPANIC OR LATINO	NA	1/31/11	0.1364	G3	NA	Kidney Clear Cell Renal Carcinoma	No	No	C64.9	8310-03-01	C64.9	NA	YES	2007	NO	NA	Right	0.6	NO	NA	NA	NA	53	NA	NA	CCRCC
kirc_tcga	TCGA-A3-3374	TCGA-A3-3374-01	51	NA	M0	N0	Stage I	NA	T1b	Renal Cell Carcinoma	Renal Clear Cell Carcinoma	NA	NA	NA	NA	0	NA	43.17	0:DiseaseFree	NA	NA	NA	NOT HISPANIC OR LATINO	NA	4/22/10	0.8213	G2	NA	Kidney Clear Cell Renal Carcinoma	No	No	C64.9	8310-03-01	C64.9	NA	YES	2005	NO	NA	Right	1.2	NA	NA	NA	NA	934	NA	NA	CCRCC
kirc_tcga	TCGA-A3-3376	TCGA-A3-3376-01	51	NA	M0	N0	Stage I	NA	T1a	Renal Cell Carcinoma	Renal Clear Cell Carcinoma	NA	NA	NA	NA	0	NA	NA	NA	NA	NA	NA	NOT HISPANIC OR LATINO	NA	1/31/11	0.0466	G2	NA	Kidney Clear Cell Renal Carcinoma	No	No	C64.9	8310-03-01	C64.9	NA	YES	2006	NO	NA	Left	1.4	NO	NA	NA	NA	45	NA	NA	CCRCC
kirc_tcga	TCGA-A3-3378	TCGA-A3-3378-01	60	NA	M0	N0	Stage I	NA	T1	Renal Cell Carcinoma	Renal Clear Cell Carcinoma	NA	NA	NA	NA	0	NA	20.7	0:DiseaseFree	NA	NA	NA	NOT HISPANIC OR LATINO	NA	4/29/10	0.0631	G3	NA	Kidney Clear Cell Renal Carcinoma	No	No	C64.9	8310-03-01	C64.9	NA	YES	2006	NO	NA	Left	1.3	NO	NA	NA	NA	409	NA	NA	CCRCC
kirc_tcga	TCGA-A3-3380	TCGA-A3-3380-01	54	NA	M0	N0	Stage I	NA	T1	Renal Cell Carcinoma	Renal Clear Cell Carcinoma	NA	NA	NA	NA	0	NA	18.63	0:DiseaseFree	NA	NA	NA	HISPANIC OR LATINO	NA	2005-11-10	0.0861	G2	NA	Kidney Clear Cell Renal Carcinoma	No	No	C64.9	8310-03-01	C64.9	NA	YES	2007	NO	NA	Left	1	NO	NA	NA	NA	383	NA	NA	CCRCC
kirc_tcga	TCGA-A3-3382	TCGA-A3-3382-01	69	NA	M0	NX	Stage I	NA	T1b	Renal Cell Carcinoma	Renal Clear Cell Carcinoma	NA	NA	NA	NA	0	NA	16.89	1:Recurred/Progressed	NA	NA	NA	NA	NA	4/29/10	0.6552	G3	NA	Kidney Clear Cell Renal Carcinoma	No	No	C64.9	8310-03-01	C64.9	NA	YES	2007	NO	NA	Left	1.1	NO	NA	NA	NA	804	NA	NA	CCRCC
kirc_tcga	TCGA-A3-3383	TCGA-A3-3383-01	52	NA	M0	NX	Stage I	NA	T1	Renal Cell Carcinoma	Renal Clear Cell Carcinoma	NA	NA	NA	NA	0	NA	28.29	0:DiseaseFree	NA	NA	NA	NA	NA	4/29/10	0.0803	G2	NA	Kidney Clear Cell Renal Carcinoma	No	No	C64.9	8310-03-01	C64.9	NA	YES	2006	NO	NA	Left	1.4	NO	NA	NA	NA	319	NA	NA	CCRCC
kirc_tcga	TCGA-A3-3385	TCGA-A3-3385-01	46	NA	M0	N0	Stage I	NA	T1a	Renal Cell Carcinoma	Renal Clear Cell Carcinoma	NA	NA	NA	NA	0	NA	65.47	0:DiseaseFree	NA	NA	NA	NOT HISPANIC OR LATINO	NA	1/31/11	0.1597	G2	NA	Kidney Clear Cell Renal Carcinoma	No	No	C64.9	8310-03-01	C64.9	NA	YES	2007	NO	NA	Left	1.4	NO	NA	NA	NA	58	NA	NA	CCRCC
kirc_tcga	TCGA-A3-3387	TCGA-A3-3387-01	49	NA	M0	N0	Stage I	NA	T1a	Renal Cell Carcinoma	Renal Clear Cell Carcinoma	NA	NA	NA	NA	0	NA	20.27	0:DiseaseFree	NA	NA	NA	NOT HISPANIC OR LATINO	NA	3/17/11	0.117	G2	NA	Kidney Clear Cell Renal Carcinoma	No	No	C64.9	8310-03-01	C64.9	NA	YES	2006	NO	NA	Left	0.9	NO	NA	NA	NA	70	NA	NA	CCRCC
kirc_tcga	TCGA-A3-A6NI	TCGA-A3-A6NI-01	47	M0	MX	NX	Stage I	7th	T1a	Renal Cell Carcinoma	Renal Clear Cell Carcinoma	NA	NA	NA	659	0	NA	33.44	0:DiseaseFree	NA	NA	NA	NOT HISPANIC OR LATINO	NA	8/26/14	0.1259	G3	Low	Kidney Clear Cell Renal Carcinoma	No	No	C64.9	8312-03-01	C64.9	NA	YES	2011	NO	NA	Left	NA	NO	NA	NA	NA	NA	NO	FALSE	CCRCC
kirc_tcga	TCGA-A3-A6NJ	TCGA-A3-A6NJ-01	57	M0	MX	NX	Stage I	7th	T1a	Renal Cell Carcinoma	Renal Clear Cell Carcinoma	NA	NA	NA	400	0	NA	15.37	0:DiseaseFree	NA	0	NA	NOT HISPANIC OR LATINO	NA	6/30/14	0.0513	G1	Low	Kidney Clear Cell Renal Carcinoma	No	No	C64.9	8312-03-01	C64.9	NA	YES	2012	NO	100	Left	NA	NO	NA	NA	NA	NA	NO	FALSE	CCRCC
kirc_tcga	TCGA-A3-A6NL	TCGA-A3-A6NL-01	49	M0	MX	NX	Stage I	7th	T1b	Renal Cell Carcinoma	Renal Clear Cell Carcinoma	NA	NA	NA	416	0	NA	22.63	0:DiseaseFree	NA	0	NA	NOT HISPANIC OR LATINO	NA	6/30/14	0.0967	G2	Low	Kidney Clear Cell Renal Carcinoma	No	No	C64.9	8312-03-01	C64.9	NA	YES	2012	NO	90	Left	NA	NO	NA	NA	NA	NA	NO	FALSE	CCRCC
kirc_tcga	TCGA-A3-A6NN	TCGA-A3-A6NN-01	78	M0	MX	NX	Stage I	7th	T1a	Renal Cell Carcinoma	Renal Clear Cell Carcinoma	NA	NA	NA	483	0	NA	0.1	0:DiseaseFree	NA	NA	NA	NOT HISPANIC OR LATINO	NA	9/30/14	0.1865	G2	NA	Kidney Clear Cell Renal Carcinoma	No	No	C64.9	8312-03-01	C64.9	NA	YES	2012	NO	NA	Left	NA	NO	NA	NA	NA	NA	NO	FALSE	CCRCC
kirc_tcga	TCGA-A3-A8CQ	TCGA-A3-A8CQ-01	59	M0	MX	NX	Stage I	7th	T1a	Renal Cell Carcinoma	Renal Clear Cell Carcinoma	NA	NA	NA	730	0	NA	0.1	0:DiseaseFree	NA	NA	NA	NOT HISPANIC OR LATINO	NA	3/29/14	0.2085	G2	Normal	Kidney Clear Cell Renal Carcinoma	No	No	C64.9	8310-03-01	C64.9	NA	YES	2011	NO	90	Left	NA	NO	NA	NA	NA	NA	NO	FALSE	CCRCC
kirc_tcga	TCGA-A3-A8OU	TCGA-A3-A8OU-01	74	M0	MX	NX	Stage I	7th	T1a	Renal Cell Carcinoma	Renal Clear Cell Carcinoma	NA	NA	NA	926	0	NA	0	0:DiseaseFree	NA	NA	NA	NOT HISPANIC OR LATINO	NA	4/22/14	0.0225	G1	Low	Kidney Clear Cell Renal Carcinoma	No	No	C64.9	8310-03-01	C64.9	NA	YES	2011	NO	NA	Right	NA	NO	NA	NA	NA	NA	NO	FALSE	CCRCC
kirc_tcga	TCGA-A3-A8OV	TCGA-A3-A8OV-01	75	M0	MX	NX	Stage I	7th	T1a	Renal Cell Carcinoma	Renal Clear Cell Carcinoma	NA	NA	NA	909	0	NA	11.17	0:DiseaseFree	NA	NA	NA	NOT HISPANIC OR LATINO	NA	3/29/14	0.1135	G2	NA	Kidney Clear Cell Renal Carcinoma	No	No	C64.9	8310-03-01	C64.9	NA	YES	2011	NO	NA	Right	NA	NO	NA	NA	NA	NA	NO	FALSE	CCRCC
kirc_tcga	TCGA-A3-A8OW	TCGA-A3-A8OW-01	37	M0	MX	NX	Stage III	7th	T3a	Renal Cell Carcinoma	Renal Clear Cell Carcinoma	NA	NA	NA	842	0	NA	10.61	0:DiseaseFree	NA	NA	NA	NOT HISPANIC OR LATINO	NA	4/22/14	0.059	G2	Low	Kidney Clear Cell Renal Carcinoma	No	No	C64.9	8310-03-01	C64.9	NA	YES	2011	NO	NA	Left	NA	NO	NA	NA	NA	NA	NO	FALSE	CCRCC
kirc_tcga	TCGA-A3-A8OX	TCGA-A3-A8OX-01	65	M0	MX	NX	Stage I	7th	T1a	Renal Cell Carcinoma	Renal Clear Cell Carcinoma	NA	NA	NA	556	0	NA	0	0:DiseaseFree	NA	NA	NA	NOT HISPANIC OR LATINO	NA	4/22/14	0.0002	G3	Normal	Kidney Clear Cell Renal Carcinoma	No	Yes, History of Synchronous/Bilateral Malignancy	C64.9	8310-03-01	C64.9	NA	YES	2012	NO	NA	Left	NA	NO	NA	NA	NA	NA	NO	FALSE	CCRCC
kirc_tcga	TCGA-AK-3425	TCGA-AK-3425-01	68	NA	M0	N0	Stage I	NA	T1	Renal Cell Carcinoma	Renal Clear Cell Carcinoma	NA	NA	NA	NA	0	NA	109.82	0:DiseaseFree	NA	NA	NA	NOT HISPANIC OR LATINO	NA	2/18/11	0.2803	G2	Normal	Kidney Clear Cell Renal Carcinoma	No	Yes	C64.9	8310-03-01	C64.9	Normal	YES	2000	NO	NA	Left	1.4	YES	0	6	NA	62	NA	NA	CCRCC
kirc_tcga	TCGA-AK-3426	TCGA-AK-3426-01	37	NA	M0	N1	Stage III	7th	T3a	Renal Cell Carcinoma	Renal Clear Cell Carcinoma	NA	NA	NA	NA	0	NA	8.41	1:Recurred/Progressed	NA	NA	NA	NOT HISPANIC OR LATINO	NA	2011-10-10	0	G3	Low	Kidney Clear Cell Renal Carcinoma	No	No	C64.9	8310-03-01	C64.9	NA	YES	2004	NO	0	Right	1	YES	3	10	NA	NA	NA	NA	CCRCC
kirc_tcga	TCGA-AK-3427	TCGA-AK-3427-01	65	NA	M0	N0	Stage I	7th	T1a	Renal Cell Carcinoma	Renal Clear Cell Carcinoma	NA	NA	NA	NA	0	NA	117.71	0:DiseaseFree	NA	NA	NA	NOT HISPANIC OR LATINO	NA	2003-09-11	0.2009	GX	Normal	Kidney Clear Cell Renal Carcinoma	No	No	C64.9	8310-03-01	C64.9	NA	YES	2004	NO	NA	Left	1	YES	15	15	NA	524	NA	NA	CCRCC
kirc_tcga	TCGA-AK-3428	TCGA-AK-3428-01	62	NA	M0	N0	Stage III	7th	T3b	Renal Cell Carcinoma	Renal Clear Cell Carcinoma	NA	NA	NA	NA	0	NA	122.47	0:DiseaseFree	NA	NA	NA	NOT HISPANIC OR LATINO	NA	2011-10-10	0.0727	G2	Low	Kidney Clear Cell Renal Carcinoma	No	No	C64.9	8310-03-01	C64.9	NA	YES	2004	NO	NA	Left	1.2	YES	0	4	NA	58	NA	NA	CCRCC
kirc_tcga	TCGA-AK-3429	TCGA-AK-3429-01	54	NA	M0	N0	Stage II	7th	T2	Renal Cell Carcinoma	Renal Clear Cell Carcinoma	NA	NA	NA	NA	0	NA	109.33	0:DiseaseFree	NA	NA	NA	NOT HISPANIC OR LATINO	NA	2011-11-10	0.3487	G2	Normal	Kidney Clear Cell Renal Carcinoma	No	No	C64.9	8310-03-01	C64.9	NA	YES	2004	NO	NA	Right	1	YES	0	5	NA	29	NA	NA	CCRCC
kirc_tcga	TCGA-AK-3430	TCGA-AK-3430-01	61	NA	M0	N1	Stage III	NA	T3b	Renal Cell Carcinoma	Renal Clear Cell Carcinoma	NA	NA	NA	NA	0	NA	NA	NA	NA	NA	NA	NOT HISPANIC OR LATINO	NA	2011-11-10	0.4608	G3	Low	Kidney Clear Cell Renal Carcinoma	No	No	C64.9	8310-03-01	C64.9	NA	YES	2004	NO	0	Left	1.2	YES	3	8	NA	70	NA	NA	CCRCC
kirc_tcga	TCGA-AK-3431	TCGA-AK-3431-01	62	NA	M0	NX	Stage II	6th	T2	Renal Cell Carcinoma	Renal Clear Cell Carcinoma	NA	NA	NA	NA	0	NA	NA	NA	NA	NA	NA	NOT HISPANIC OR LATINO	NA	2011-11-10	0.0426	G3	NA	Kidney Clear Cell Renal Carcinoma	No	No	C64.9	8310-03-01	C64.9	NA	YES	2004	NO	NA	Right	0.9	NO	NA	NA	NA	62	NA	NA	CCRCC
kirc_tcga	TCGA-AK-3433	TCGA-AK-3433-01	48	NA	M0	N0	Stage II	6th	T2	Renal Cell Carcinoma	Renal Clear Cell Carcinoma	NA	NA	NA	NA	0	NA	111.99	0:DiseaseFree	NA	NA	NA	NOT HISPANIC OR LATINO	NA	2011-12-10	0.9477	GX	Normal	Kidney Clear Cell Renal Carcinoma	No	No	C64.9	8310-03-01	C64.9	NA	YES	2004	NO	NA	Right	1	YES	NA	3	NA	NA	NA	NA	CCRCC
kirc_tcga	TCGA-AK-3434	TCGA-AK-3434-01	72	NA	M0	NX	Stage I	NA	T1b	Renal Cell Carcinoma	Renal Clear Cell Carcinoma	NA	NA	NA	NA	0	NA	53.88	1:Recurred/Progressed	NA	NA	NA	NOT HISPANIC OR LATINO	NA	2011-12-10	0.1743	G2	Normal	Kidney Clear Cell Renal Carcinoma	No	No	C64.9	8310-03-01	C64.9	Normal	YES	2004	NO	NA	Right	1	NO	NA	NA	NA	58	NA	NA	CCRCC
kirc_tcga	TCGA-AK-3436	TCGA-AK-3436-01	40	NA	M1	N0	Stage IV	6th	T2	Renal Cell Carcinoma	Renal Clear Cell Carcinoma	NA	NA	NA	NA	0	NA	39.06	1:Recurred/Progressed	NA	NA	NA	NOT HISPANIC OR LATINO	NA	2011-12-10	0.5888	G2	Normal	Kidney Clear Cell Renal Carcinoma	No	No	C64.9	8310-03-01	C64.9	NA	YES	2005	NO	NA	Left	1	YES	0	22	NA	51	NA	NA	CCRCC
kirc_tcga	TCGA-AK-3440	TCGA-AK-3440-01	58	NA	M0	NX	Stage I	6th	T1a	Renal Cell Carcinoma	Renal Clear Cell Carcinoma	NA	NA	NA	NA	0	NA	94.12	0:DiseaseFree	NA	NA	NA	NOT HISPANIC OR LATINO	NA	2011-12-10	0.9208	G3	Low	Kidney Clear Cell Renal Carcinoma	No	No	C64.9	8310-03-01	C64.9	NA	YES	2005	NO	NA	Left	1.2	NO	NA	NA	NA	426	NA	NA	CCRCC
kirc_tcga	TCGA-AK-3443	TCGA-AK-3443-01	45	NA	M0	N0	Stage II	NA	T2	Renal Cell Carcinoma	Renal Clear Cell Carcinoma	NA	NA	NA	NA	0	NA	46.75	0:DiseaseFree	NA	NA	NA	NOT HISPANIC OR LATINO	NA	6/16/10	0.0464	GX	NA	Kidney Clear Cell Renal Carcinoma	No	No	C64.9	8310-03-01	C64.9	NA	YES	2006	NO	NA	Right	1	YES	0	7	NA	227	NA	NA	CCRCC
kirc_tcga	TCGA-AK-3444	TCGA-AK-3444-01	80	NA	M0	NX	Stage I	NA	T1b	Renal Cell Carcinoma	Renal Clear Cell Carcinoma	NA	NA	NA	NA	0	NA	48.32	0:DiseaseFree	NA	NA	NA	NOT HISPANIC OR LATINO	NA	6/16/10	0.1913	G2	NA	Kidney Clear Cell Renal Carcinoma	No	No	C64.9	8310-03-01	C64.9	NA	YES	2006	NO	NA	Left	0.8	NA	NA	NA	NA	553	NA	NA	CCRCC
kirc_tcga	TCGA-AK-3445	TCGA-AK-3445-01	69	NA	M0	NX	Stage III	6th	T3a	Renal Cell Carcinoma	Renal Clear Cell Carcinoma	NA	NA	NA	NA	0	NA	78.58	0:DiseaseFree	NA	NA	NA	NOT HISPANIC OR LATINO	NA	2011-12-10	0.3192	G3	NA	Kidney Clear Cell Renal Carcinoma	No	No	C64.9	8310-03-01	C64.9	NA	YES	2006	NO	NA	Left	1.2	NO	NA	NA	NA	1	NA	NA	CCRCC
kirc_tcga	TCGA-AK-3447	TCGA-AK-3447-01	83	NA	M0	NX	Stage II	NA	T2	Renal Cell Carcinoma	Renal Clear Cell Carcinoma	NA	NA	NA	NA	0	NA	39.98	0:DiseaseFree	NA	NA	NA	NOT HISPANIC OR LATINO	NA	2003-08-11	0.2099	G2	Low	Kidney Clear Cell Renal Carcinoma	No	No	C64.9	8310-03-01	C64.9	NA	YES	2006	NO	NA	Left	0.8	NO	NA	NA	NA	400	NA	NA	CCRCC
kirc_tcga	TCGA-AK-3450	TCGA-AK-3450-01	85	NA	M0	N0	Stage I	6th	T1a	Renal Cell Carcinoma	Renal Clear Cell Carcinoma	NA	NA	NA	NA	0	NA	58.44	0:DiseaseFree	NA	NA	NA	NOT HISPANIC OR LATINO	NA	2011-12-10	0.1528	G2	Normal	Kidney Clear Cell Renal Carcinoma	No	Yes	C64.9	8310-03-01	C64.9	NA	YES	2006	NO	NA	Right	0.9	NO	NA	NA	NA	1	NA	NA	CCRCC
kirc_tcga	TCGA-AK-3451	TCGA-AK-3451-01	48	NA	M0	N0	Stage II	6th	T2	Renal Cell Carcinoma	Renal Clear Cell Carcinoma	NA	NA	NA	NA	0	NA	94.22	0:DiseaseFree	NA	NA	NA	NOT HISPANIC OR LATINO	NA	2011-12-10	0.0838	G3	Normal	Kidney Clear Cell Renal Carcinoma	No	No	C64.9	8310-03-01	C64.9	NA	YES	2006	NO	NA	Left	1	YES	0	16	NA	81	NA	NA	CCRCC
kirc_tcga	TCGA-AK-3453	TCGA-AK-3453-01	58	NA	M0	NX	Stage II	6th	T2	Renal Cell Carcinoma	Renal Clear Cell Carcinoma	NA	NA	NA	NA	0	NA	83.15	0:DiseaseFree	NA	NA	NA	NOT HISPANIC OR LATINO	NA	2011-12-10	0.7741	G2	NA	Kidney Clear Cell Renal Carcinoma	No	No	C64.9	8310-03-01	C64.9	NA	YES	2006	NO	NA	Right	1	NO	NA	NA	NA	350	NA	NA	CCRCC
kirc_tcga	TCGA-AK-3454	TCGA-AK-3454-01	84	NA	M0	NX	Stage I	NA	T1b	Renal Cell Carcinoma	Renal Clear Cell Carcinoma	NA	NA	NA	NA	0	NA	28.71	0:DiseaseFree	NA	NA	NA	NOT HISPANIC OR LATINO	NA	2/18/11	0.12	G3	Low	Kidney Clear Cell Renal Carcinoma	No	Yes	C64.9	8310-03-01	C64.9	NA	YES	2006	NO	NA	Right	1	NO	NA	NA	NA	51	NA	NA	CCRCC
kirc_tcga	TCGA-AK-3455	TCGA-AK-3455-01	71	NA	M0	NX	Stage III	NA	T3b	Renal Cell Carcinoma	Renal Clear Cell Carcinoma	NA	NA	NA	NA	0	NA	NA	NA	NA	NA	NA	NOT HISPANIC OR LATINO	NA	2003-08-11	0.1006	G3	Low	Kidney Clear Cell Renal Carcinoma	No	Yes	C64.9	8310-03-01	C64.9	NA	YES	2007	NO	NA	Right	0.8	NO	NA	NA	NA	57	NA	NA	CCRCC
kirc_tcga	TCGA-AK-3456	TCGA-AK-3456-01	48	NA	M0	N0	Stage II	NA	T2	Renal Cell Carcinoma	Renal Clear Cell Carcinoma	NA	NA	NA	NA	0	NA	37.55	0:DiseaseFree	NA	NA	NA	NOT HISPANIC OR LATINO	NA	2011-12-10	0.0084	G3	Low	Kidney Clear Cell Renal Carcinoma	No	No	C64.9	8310-03-01	C64.9	NA	YES	2007	NO	NA	Right	1	YES	0	1	NA	38	NA	NA	CCRCC
kirc_tcga	TCGA-AK-3458	TCGA-AK-3458-01	48	NA	M0	NX	Stage I	NA	T1b	Renal Cell Carcinoma	Renal Clear Cell Carcinoma	NA	NA	NA	NA	0	NA	38.37	0:DiseaseFree	NA	NA	NA	NOT HISPANIC OR LATINO	NA	2002-09-11	0.0585	G3	Normal	Kidney Clear Cell Renal Carcinoma	No	No	C64.9	8310-03-01	C64.9	NA	YES	2007	NO	NA	Right	1	NO	NA	NA	NA	33	NA	NA	CCRCC
kirc_tcga	TCGA-AK-3460	TCGA-AK-3460-01	58	NA	M0	NX	Stage I	6th	T1a	Renal Cell Carcinoma	Renal Clear Cell Carcinoma	NA	NA	NA	NA	0	NA	82.39	0:DiseaseFree	NA	NA	NA	NOT HISPANIC OR LATINO	NA	2011-12-10	0.1291	G2	NA	Kidney Clear Cell Renal Carcinoma	No	No	C64.9	8310-03-01	C64.9	NA	YES	2007	NO	NA	Right	1	NO	NA	NA	NA	62	NA	NA	CCRCC
kirc_tcga	TCGA-AK-3461	TCGA-AK-3461-01	72	NA	M0	NX	Stage I	6th	T1a	Renal Cell Carcinoma	Renal Clear Cell Carcinoma	NA	NA	NA	NA	0	NA	72.83	0:DiseaseFree	NA	NA	NA	NOT HISPANIC OR LATINO	NA	2011-12-10	0.1789	G2	Normal	Kidney Clear Cell Renal Carcinoma	No	No	C64.9	8310-03-01	C64.9	NA	YES	2007	NO	NA	Left	1	NO	NA	NA	NA	40	NA	NA	CCRCC
kirc_tcga	TCGA-AK-3465	TCGA-AK-3465-01	71	NA	M0	NX	Stage I	NA	T1b	Renal Cell Carcinoma	Renal Clear Cell Carcinoma	NA	NA	NA	NA	0	NA	12.12	0:DiseaseFree	NA	NA	NA	NOT HISPANIC OR LATINO	NA	6/16/10	0.4837	GX	Normal	Kidney Clear Cell Renal Carcinoma	No	No	C64.9	8310-03-01	C64.9	NA	YES	2008	NO	NA	Left	1.2	NA	NA	NA	NA	410	NA	NA	CCRCC
kirc_tcga	TCGA-AS-3777	TCGA-AS-3777-01	63	NA	M0	NX	Stage I	6th	T1a	Renal Cell Carcinoma	Renal Clear Cell Carcinoma	NA	NA	NA	NA	0	NA	40.67	0:DiseaseFree	NA	NA	NA	NOT HISPANIC OR LATINO	NA	12/28/10	0.9477	NA	Normal	Kidney Clear Cell Renal Carcinoma	No	No	C64.9	8310-03-01	C64.9	NA	YES	2009	NO	NA	Left	0.8	NO	NA	NA	NA	430	NA	NA	CCRCC
kirc_tcga	TCGA-AS-3778	TCGA-AS-3778-01	35	NA	M0	NX	Stage I	7th	T1a	Renal Cell Carcinoma	Renal Clear Cell Carcinoma	NA	NA	NA	NA	0	NA	1.41	0:DiseaseFree	NA	NA	NA	NOT HISPANIC OR LATINO	NA	12/29/10	0.0283	G1	Normal	Kidney Clear Cell Renal Carcinoma	No	No	C64.9	8310-03-01	C64.9	NA	YES	2010	NO	NA	Right	0.5	NO	NA	NA	NA	708	NA	NA	CCRCC
kirc_tcga	TCGA-B0-4688	TCGA-B0-4688-01	46	NA	M1	N0	Stage IV	NA	T4	Renal Cell Carcinoma	Renal Clear Cell Carcinoma	NA	NA	NA	NA	0	NA	NA	NA	NA	NA	NA	NOT HISPANIC OR LATINO	NA	2002-08-11	0.3912	G4	Low	Kidney Clear Cell Renal Carcinoma	No	No	C64.9	8310-03-01	C64.9	NA	YES	2008	NO	NA	Left	1.7	NO	NA	NA	NA	NA	NA	NA	CCRCC
kirc_tcga	TCGA-B0-4690	TCGA-B0-4690-01	65	NA	M1	N0	Stage IV	NA	T4	Renal Cell Carcinoma	Renal Clear Cell Carcinoma	NA	NA	NA	NA	0	NA	NA	NA	NA	NA	NA	NOT HISPANIC OR LATINO	NA	2002-09-11	0.1441	G3	Low	Kidney Clear Cell Renal Carcinoma	No	No	C64.9	8310-03-01	C64.9	NA	YES	2008	NO	NA	Right	1.6	YES	0	3	NA	1	NA	NA	CCRCC
kirc_tcga	TCGA-B0-4691	TCGA-B0-4691-01	55	NA	M1	N0	Stage IV	NA	T2	Renal Cell Carcinoma	Renal Clear Cell Carcinoma	NA	NA	NA	NA	0	NA	NA	NA	NA	NA	NA	NOT HISPANIC OR LATINO	NA	2002-08-11	0.2561	G3	Normal	Kidney Clear Cell Renal Carcinoma	No	No	C64.9	8310-03-01	C64.9	NA	YES	2009	NO	NA	Left	1.8	NO	NA	NA	NA	79	NA	NA	CCRCC
kirc_tcga	TCGA-B0-4693	TCGA-B0-4693-01	72	NA	M0	N0	Stage III	NA	T3a	Renal Cell Carcinoma	Renal Clear Cell Carcinoma	NA	NA	NA	NA	0	NA	NA	NA	NA	NA	NA	NOT HISPANIC OR LATINO	NA	2002-09-11	0.1038	G4	Low	Kidney Clear Cell Renal Carcinoma	No	No	C64.9	8310-03-01	C64.9	NA	YES	2009	NO	NA	Left	1.6	YES	0	5	NA	77	NA	NA	CCRCC
kirc_tcga	TCGA-B0-4694	TCGA-B0-4694-01	72	NA	M0	NX	Stage III	NA	T3b	Renal Cell Carcinoma	Renal Clear Cell Carcinoma	NA	NA	NA	NA	0	NA	NA	NA	NA	NA	NA	NOT HISPANIC OR LATINO	NA	2002-08-11	0.1187	G4	Low	Kidney Clear Cell Renal Carcinoma	No	No	C64.9	8310-03-01	C64.9	NA	YES	2009	NO	NA	Left	1.4	NO	NA	NA	NA	54	NA	NA	CCRCC
kirc_tcga	TCGA-B0-4696	TCGA-B0-4696-01	58	NA	M0	N0	Stage III	NA	T3a	Renal Cell Carcinoma	Renal Clear Cell Carcinoma	NA	NA	NA	NA	0	NA	26.08	1:Recurred/Progressed	NA	NA	NA	NOT HISPANIC OR LATINO	NA	2002-08-11	0.461	G3	Low	Kidney Clear Cell Renal Carcinoma	No	No	C64.9	8310-03-01	C64.9	NA	YES	2001	NO	NA	Left	2.5	NO	NA	NA	NA	NA	NA	NA	CCRCC
kirc_tcga	TCGA-B0-4697	TCGA-B0-4697-01	46	NA	M1	NX	Stage IV	NA	T3b	Renal Cell Carcinoma	Renal Clear Cell Carcinoma	NA	NA	NA	NA	0	NA	NA	NA	NA	NA	NA	NOT HISPANIC OR LATINO	NA	2002-08-11	0.0002	G4	Low	Kidney Clear Cell Renal Carcinoma	No	No	C64.9	8310-03-01	C64.9	NA	YES	2003	NO	NA	Right	2	NO	NA	NA	NA	24	NA	NA	CCRCC
kirc_tcga	TCGA-B0-4698	TCGA-B0-4698-01	75	NA	M0	NX	Stage IV	NA	T4	Renal Cell Carcinoma	Renal Clear Cell Carcinoma	NA	NA	NA	NA	0	NA	NA	NA	NA	NA	NA	NOT HISPANIC OR LATINO	NA	3/29/11	0.1198	G4	Low	Kidney Clear Cell Renal Carcinoma	No	No	C64.9	8310-03-01	C64.9	NA	YES	2003	NO	NA	Left	1.5	YES	0	6	NA	NA	NA	NA	CCRCC
kirc_tcga	TCGA-B0-4699	TCGA-B0-4699-01	74	NA	M1	N0	Stage IV	NA	T4	Renal Cell Carcinoma	Renal Clear Cell Carcinoma	NA	NA	NA	NA	0	NA	NA	NA	NA	NA	NA	NOT HISPANIC OR LATINO	NA	2002-09-11	0.6549	G4	Low	Kidney Clear Cell Renal Carcinoma	No	No	C64.9	8310-03-01	C64.9	NA	YES	2004	NO	NA	Right	2.7	YES	0	6	NA	NA	NA	NA	CCRCC
kirc_tcga	TCGA-B0-4700	TCGA-B0-4700-01	60	NA	M1	NX	Stage IV	6th	T4	Renal Cell Carcinoma	Renal Clear Cell Carcinoma	NA	NA	NA	NA	0	NA	NA	NA	NA	NA	NA	NOT HISPANIC OR LATINO	NA	8/26/11	0.0005	G4	Low	Kidney Clear Cell Renal Carcinoma	No	No	C64.9	8310-03-01	C64.9	NA	YES	2004	NO	NA	Right	3.3	NO	NA	NA	NA	21	NA	NA	CCRCC
kirc_tcga	TCGA-B0-4701	TCGA-B0-4701-01	66	NA	M1	N0	Stage IV	NA	T3a	Renal Cell Carcinoma	Renal Clear Cell Carcinoma	NA	NA	NA	NA	0	NA	NA	NA	NA	NA	NA	NOT HISPANIC OR LATINO	NA	2002-08-11	0.0364	G3	Normal	Kidney Clear Cell Renal Carcinoma	No	No	C64.9	8310-03-01	C64.9	NA	YES	2005	NO	NA	Left	2.2	YES	0	1	NA	NA	NA	NA	CCRCC
kirc_tcga	TCGA-B0-4703	TCGA-B0-4703-01	51	NA	M1	N0	Stage IV	NA	T3a	Renal Cell Carcinoma	Renal Clear Cell Carcinoma	NA	NA	NA	NA	0	NA	NA	NA	NA	NA	NA	NOT HISPANIC OR LATINO	NA	2002-09-11	0.142	G4	Low	Kidney Clear Cell Renal Carcinoma	No	No	C64.9	8310-03-01	C64.9	NA	YES	2005	NO	NA	Left	2.4	NO	NA	NA	NA	1	NA	NA	CCRCC
kirc_tcga	TCGA-B0-4706	TCGA-B0-4706-01	61	NA	M0	NX	Stage III	NA	T3a	Renal Cell Carcinoma	Renal Clear Cell Carcinoma	NA	NA	NA	NA	0	NA	NA	NA	NA	NA	NA	NOT HISPANIC OR LATINO	NA	3/29/11	0.0575	G4	Low	Kidney Clear Cell Renal Carcinoma	No	No	C64.9	8310-03-01	C64.9	NA	YES	2007	NO	NA	Left	3	NO	NA	NA	NA	43	NA	NA	CCRCC
kirc_tcga	TCGA-B0-4707	TCGA-B0-4707-01	63	NA	M0	NX	Stage III	NA	T3a	Renal Cell Carcinoma	Renal Clear Cell Carcinoma	NA	NA	NA	NA	0	NA	NA	NA	NA	NA	NA	NOT HISPANIC OR LATINO	NA	2002-08-11	0.6511	G4	Low	Kidney Clear Cell Renal Carcinoma	No	No	C64.9	8310-03-01	C64.9	NA	YES	2008	NO	NA	Left	2.2	NO	NA	NA	NA	1	NA	NA	CCRCC
kirc_tcga	TCGA-B0-4710	TCGA-B0-4710-01	75	NA	M0	N0	Stage III	7th	T3a	Renal Cell Carcinoma	Renal Clear Cell Carcinoma	NA	NA	NA	NA	0	NA	57.65	0:DiseaseFree	NA	NA	NA	NOT HISPANIC OR LATINO	NA	3/29/11	0.518	G3	Low	Kidney Clear Cell Renal Carcinoma	No	No	C64.9	8310-03-01	C64.9	NA	YES	2010	NO	NA	Right	2	NO	NA	NA	NA	84	NA	NA	CCRCC
kirc_tcga	TCGA-B0-4712	TCGA-B0-4712-01	76	NA	M1	NX	Stage IV	NA	T3a	Renal Cell Carcinoma	Renal Clear Cell Carcinoma	NA	NA	NA	NA	0	NA	NA	NA	NA	NA	NA	NOT HISPANIC OR LATINO	NA	3/29/11	0.3704	G3	Low	Kidney Clear Cell Renal Carcinoma	No	Yes	C64.9	8310-03-01	C64.9	NA	YES	2006	NO	NA	Left	2	NO	NA	NA	NA	94	NA	NA	CCRCC
kirc_tcga	TCGA-B0-4713	TCGA-B0-4713-01	76	NA	M0	NX	Stage III	NA	T3b	Renal Cell Carcinoma	Renal Clear Cell Carcinoma	NA	NA	NA	NA	0	NA	NA	NA	NA	NA	NA	NOT HISPANIC OR LATINO	NA	2002-08-11	0.2564	G2	Elevated	Kidney Clear Cell Renal Carcinoma	No	No	C64.9	8310-03-01	C64.9	NA	YES	2010	NO	NA	Right	1.4	NO	NA	NA	NA	1	NA	NA	CCRCC
kirc_tcga	TCGA-B0-4714	TCGA-B0-4714-01	81	NA	M1	NX	Stage IV	NA	T3b	Renal Cell Carcinoma	Renal Clear Cell Carcinoma	NA	NA	NA	NA	0	NA	NA	NA	NA	NA	NA	NOT HISPANIC OR LATINO	NA	2002-09-11	0.1265	G3	NA	Kidney Clear Cell Renal Carcinoma	No	No	C64.9	8310-03-01	C64.9	NA	YES	2010	NO	NA	Right	1.5	YES	0	1	NA	1	NA	NA	CCRCC
kirc_tcga	TCGA-B0-4718	TCGA-B0-4718-01	57	NA	M0	NX	Stage III	7th	T3a	Renal Cell Carcinoma	Renal Clear Cell Carcinoma	NA	NA	NA	NA	0	NA	25.23	1:Recurred/Progressed	NA	NA	NA	NOT HISPANIC OR LATINO	NA	2002-08-11	0.1229	G2	Low	Kidney Clear Cell Renal Carcinoma	No	No	C64.9	8310-03-01	C64.9	NA	YES	2010	NO	NA	Left	1.2	NO	NA	NA	NA	61	NA	NA	CCRCC
kirc_tcga	TCGA-B0-4810	TCGA-B0-4810-01	47	NA	M0	N1	Stage III	NA	T3a	Renal Cell Carcinoma	Renal Clear Cell Carcinoma	NA	NA	NA	NA	0	NA	6.73	1:Recurred/Progressed	NA	NA	NA	NOT HISPANIC OR LATINO	NA	3/29/11	0.0869	G3	Low	Kidney Clear Cell Renal Carcinoma	No	No	C64.9	8310-03-01	C64.9	NA	YES	2001	NO	NA	Left	1.5	YES	2	6	NA	59	NA	NA	CCRCC
kirc_tcga	TCGA-B0-4811	TCGA-B0-4811-01	48	NA	M0	N0	Stage III	5th	T3a	Renal Cell Carcinoma	Renal Clear Cell Carcinoma	NA	NA	NA	NA	0	NA	15.05	1:Recurred/Progressed	NA	NA	NA	NOT HISPANIC OR LATINO	NA	3/29/11	0.4052	G3	Normal	Kidney Clear Cell Renal Carcinoma	No	No	C64.9	8310-03-01	C64.9	NA	YES	2001	NO	NA	Left	1.7	YES	0	3	NA	98	NA	NA	CCRCC
kirc_tcga	TCGA-B0-4813	TCGA-B0-4813-01	68	NA	M0	NX	Stage III	5th	T3b	Renal Cell Carcinoma	Renal Clear Cell Carcinoma	NA	NA	NA	NA	0	NA	NA	NA	NA	NA	NA	NOT HISPANIC OR LATINO	NA	2002-08-11	0.2881	G3	Low	Kidney Clear Cell Renal Carcinoma	No	No	C64.9	8310-03-01	C64.9	NA	YES	2001	NO	NA	Right	2.5	NO	NA	NA	NA	49	NA	NA	CCRCC
kirc_tcga	TCGA-B0-4814	TCGA-B0-4814-01	58	NA	M1	N0	Stage IV	NA	T4	Renal Cell Carcinoma	Renal Clear Cell Carcinoma	NA	NA	NA	NA	0	NA	NA	NA	NA	NA	NA	NOT HISPANIC OR LATINO	NA	2002-08-11	0.1996	G3	Low	Kidney Clear Cell Renal Carcinoma	No	No	C64.9	8310-03-01	C64.9	NA	YES	2001	NO	NA	Right	2.5	NO	NA	NA	NA	52	NA	NA	CCRCC
kirc_tcga	TCGA-B0-4815	TCGA-B0-4815-01	65	NA	M0	NX	Stage III	NA	T3a	Renal Cell Carcinoma	Renal Clear Cell Carcinoma	NA	NA	NA	NA	0	NA	NA	NA	NA	NA	NA	NOT HISPANIC OR LATINO	NA	3/29/11	0.2199	G4	Low	Kidney Clear Cell Renal Carcinoma	No	No	C64.9	8310-03-01	C64.9	NA	YES	2001	NO	NA	Left	1.6	NO	NA	NA	NA	57	NA	NA	CCRCC
kirc_tcga	TCGA-B0-4816	TCGA-B0-4816-01	49	NA	M0	N0	Stage II	5th	T2	Renal Cell Carcinoma	Renal Clear Cell Carcinoma	NA	NA	NA	NA	0	NA	NA	NA	NA	NA	NA	NOT HISPANIC OR LATINO	NA	3/29/11	0.0376	G3	Low	Kidney Clear Cell Renal Carcinoma	No	No	C64.9	8310-03-01	C64.9	NA	YES	2002	NO	NA	Left	2.7	NO	NA	NA	NA	56	NA	NA	CCRCC
kirc_tcga	TCGA-B0-4817	TCGA-B0-4817-01	81	NA	M0	N0	Stage III	NA	T3c	Renal Cell Carcinoma	Renal Clear Cell Carcinoma	NA	NA	NA	NA	0	NA	NA	NA	NA	NA	NA	NOT HISPANIC OR LATINO	NA	2002-08-11	0.0001	G3	Low	Kidney Clear Cell Renal Carcinoma	No	No	C64.9	8310-03-01	C64.9	NA	YES	2002	NO	NA	Right	2.6	NO	NA	NA	NA	47	NA	NA	CCRCC
kirc_tcga	TCGA-B0-4818	TCGA-B0-4818-01	68	NA	M0	NX	Stage II	NA	T2	Renal Cell Carcinoma	Renal Clear Cell Carcinoma	NA	NA	NA	NA	0	NA	4.17	1:Recurred/Progressed	NA	NA	NA	NOT HISPANIC OR LATINO	NA	3/29/11	0.0416	G3	Low	Kidney Clear Cell Renal Carcinoma	No	No	C64.9	8310-03-01	C64.9	NA	YES	2002	NO	NA	Right	1.6	NO	NA	NA	NA	60	NA	NA	CCRCC
kirc_tcga	TCGA-B0-4819	TCGA-B0-4819-01	60	NA	M1	NX	Stage IV	NA	T3b	Renal Cell Carcinoma	Renal Clear Cell Carcinoma	NA	NA	NA	NA	0	NA	NA	NA	NA	NA	NA	NOT HISPANIC OR LATINO	NA	2002-08-11	0.0008	G4	Normal	Kidney Clear Cell Renal Carcinoma	No	No	C64.9	8310-03-01	C64.9	NA	YES	2002	NO	NA	Right	1.8	NO	NA	NA	NA	33	NA	NA	CCRCC
kirc_tcga	TCGA-B0-4821	TCGA-B0-4821-01	68	NA	M0	N0	Stage III	NA	T3b	Renal Cell Carcinoma	Renal Clear Cell Carcinoma	NA	NA	NA	NA	0	NA	NA	NA	NA	NA	NA	NOT HISPANIC OR LATINO	NA	3/29/11	0.3274	G3	Normal	Kidney Clear Cell Renal Carcinoma	No	No	C64.9	8310-03-01	C64.9	NA	YES	2002	NO	NA	Left	1.5	YES	0	1	NA	NA	NA	NA	CCRCC
kirc_tcga	TCGA-B0-4822	TCGA-B0-4822-01	78	NA	M0	NX	Stage II	NA	T2	Renal Cell Carcinoma	Renal Clear Cell Carcinoma	NA	NA	NA	NA	0	NA	NA	NA	NA	NA	NA	NOT HISPANIC OR LATINO	NA	2002-08-11	0.1287	G4	Low	Kidney Clear Cell Renal Carcinoma	No	No	C64.9	8310-03-01	C64.9	NA	YES	2002	NO	NA	Right	2.5	NO	NA	NA	NA	1	NA	NA	CCRCC
kirc_tcga	TCGA-B0-4823	TCGA-B0-4823-01	88	NA	M0	N0	Stage I	NA	T1a	Renal Cell Carcinoma	Renal Clear Cell Carcinoma	NA	NA	NA	NA	0	NA	NA	NA	NA	NA	NA	NOT HISPANIC OR LATINO	NA	2002-03-11	0.1747	G2	Low	Kidney Clear Cell Renal Carcinoma	No	No	C64.9	8310-03-01	C64.9	NA	YES	2002	NO	NA	Right	2	NO	NA	NA	NA	94	NA	NA	CCRCC
kirc_tcga	TCGA-B0-4824	TCGA-B0-4824-01	49	NA	M0	N0	Stage I	NA	T1a	Renal Cell Carcinoma	Renal Clear Cell Carcinoma	NA	NA	NA	NA	0	NA	NA	NA	NA	NA	NA	NOT HISPANIC OR LATINO	NA	2002-09-11	0.0623	G3	Low	Kidney Clear Cell Renal Carcinoma	No	No	C64.9	8310-03-01	C64.9	NA	YES	2002	NO	NA	Left	1.7	NO	NA	NA	NA	1	NA	NA	CCRCC
kirc_tcga	TCGA-B0-4827	TCGA-B0-4827-01	77	NA	M0	N0	Stage III	NA	T3b	Renal Cell Carcinoma	Renal Clear Cell Carcinoma	NA	NA	NA	NA	0	NA	21.94	1:Recurred/Progressed	NA	NA	NA	NOT HISPANIC OR LATINO	NA	2002-03-11	0.0633	G4	Low	Kidney Clear Cell Renal Carcinoma	No	No	C64.9	8310-03-01	C64.9	NA	YES	2002	NO	NA	Left	2.2	NO	NA	NA	NA	78	NA	NA	CCRCC
kirc_tcga	TCGA-B0-4828	TCGA-B0-4828-01	79	NA	M1	NX	Stage IV	NA	T2	Renal Cell Carcinoma	Renal Clear Cell Carcinoma	NA	NA	NA	NA	0	NA	NA	NA	NA	NA	NA	NOT HISPANIC OR LATINO	NA	2002-08-11	0.1263	G3	Low	Kidney Clear Cell Renal Carcinoma	No	No	C64.9	8310-03-01	C64.9	NA	YES	2003	NO	NA	Left	1.2	NO	NA	NA	NA	80	NA	NA	CCRCC
kirc_tcga	TCGA-B0-4833	TCGA-B0-4833-01	82	NA	M0	N0	Stage I	NA	T1b	Renal Cell Carcinoma	Renal Clear Cell Carcinoma	NA	NA	NA	NA	0	NA	NA	NA	NA	NA	NA	NOT HISPANIC OR LATINO	NA	2002-08-11	0.1218	G2	Normal	Kidney Clear Cell Renal Carcinoma	No	No	C64.9	8310-03-01	C64.9	NA	YES	2003	NO	NA	Left	1.5	NO	NA	NA	NA	1	NA	NA	CCRCC
kirc_tcga	TCGA-B0-4834	TCGA-B0-4834-01	49	NA	M0	N0	Stage I	NA	T1a	Renal Cell Carcinoma	Renal Clear Cell Carcinoma	NA	NA	NA	NA	0	NA	NA	NA	NA	NA	NA	NOT HISPANIC OR LATINO	NA	2002-08-11	0.0954	G3	Low	Kidney Clear Cell Renal Carcinoma	No	No	C64.9	8310-03-01	C64.9	NA	YES	2003	NO	NA	Right	2.5	NO	NA	NA	NA	NA	NA	NA	CCRCC
kirc_tcga	TCGA-B0-4836	TCGA-B0-4836-01	61	NA	M1	NX	Stage IV	NA	T3b	Renal Cell Carcinoma	Renal Clear Cell Carcinoma	NA	NA	NA	NA	0	NA	NA	NA	NA	NA	NA	NOT HISPANIC OR LATINO	NA	2002-08-11	0.2684	G3	Normal	Kidney Clear Cell Renal Carcinoma	No	No	C64.9	8310-03-01	C64.9	NA	YES	2003	NO	NA	Right	1.7	NO	NA	NA	NA	19	NA	NA	CCRCC
kirc_tcga	TCGA-B0-4837	TCGA-B0-4837-01	63	NA	M0	N0	Stage I	NA	T1b	Renal Cell Carcinoma	Renal Clear Cell Carcinoma	NA	NA	NA	NA	0	NA	39.68	1:Recurred/Progressed	NA	NA	NA	NOT HISPANIC OR LATINO	NA	2002-09-11	0.113	G3	Low	Kidney Clear Cell Renal Carcinoma	No	No	C64.9	8310-03-01	C64.9	NA	YES	2003	NO	NA	Left	1.5	NO	NA	NA	NA	37	NA	NA	CCRCC
kirc_tcga	TCGA-B0-4838	TCGA-B0-4838-01	69	NA	M0	N0	Stage I	NA	T1b	Renal Cell Carcinoma	Renal Clear Cell Carcinoma	NA	NA	NA	NA	0	NA	NA	NA	NA	NA	NA	NOT HISPANIC OR LATINO	NA	2002-03-11	0.259	G3	Low	Kidney Clear Cell Renal Carcinoma	No	No	C64.9	8310-03-01	C64.9	NA	YES	2003	NO	90	Right	2	NO	NA	NA	NA	43	NA	NA	CCRCC
kirc_tcga	TCGA-B0-4839	TCGA-B0-4839-01	80	NA	M0	N0	Stage I	NA	T1b	Renal Cell Carcinoma	Renal Clear Cell Carcinoma	NA	NA	NA	NA	0	NA	NA	NA	NA	NA	NA	NOT HISPANIC OR LATINO	NA	2002-08-11	0.1823	G2	Normal	Kidney Clear Cell Renal Carcinoma	No	No	C64.9	8310-03-01	C64.9	NA	YES	2003	NO	NA	Left	1.9	NO	NA	NA	NA	52	NA	NA	CCRCC
kirc_tcga	TCGA-B0-4841	TCGA-B0-4841-01	63	NA	M1	NX	Stage IV	NA	T2	Renal Cell Carcinoma	Renal Clear Cell Carcinoma	NA	NA	NA	NA	0	NA	3.55	1:Recurred/Progressed	NA	NA	NA	NOT HISPANIC OR LATINO	NA	2002-09-11	0.1648	G3	Low	Kidney Clear Cell Renal Carcinoma	No	No	C64.9	8310-03-01	C64.9	NA	YES	2004	NO	NA	Left	0.7	NO	NA	NA	NA	70	NA	NA	CCRCC
kirc_tcga	TCGA-B0-4842	TCGA-B0-4842-01	73	NA	M0	N0	Stage III	NA	T3a	Renal Cell Carcinoma	Renal Clear Cell Carcinoma	NA	NA	NA	NA	0	NA	8.21	1:Recurred/Progressed	NA	NA	NA	NOT HISPANIC OR LATINO	NA	2002-03-11	0.1212	G4	Low	Kidney Clear Cell Renal Carcinoma	No	No	C64.9	8310-03-01	C64.9	NA	YES	2004	NO	NA	Right	2	NO	NA	NA	NA	53	NA	NA	CCRCC
kirc_tcga	TCGA-B0-4843	TCGA-B0-4843-01	57	NA	M0	N0	Stage III	6th	T3a	Renal Cell Carcinoma	Renal Clear Cell Carcinoma	NA	NA	NA	NA	0	NA	NA	NA	NA	NA	NA	NOT HISPANIC OR LATINO	NA	2002-08-11	0.0598	G3	Normal	Kidney Clear Cell Renal Carcinoma	No	No	C64.9	8310-03-01	C64.9	NA	YES	2004	NO	NA	Right	1.5	NO	NA	NA	NA	58	NA	NA	CCRCC
kirc_tcga	TCGA-B0-4844	TCGA-B0-4844-01	60	NA	M1	NX	Stage IV	NA	T3a	Renal Cell Carcinoma	Renal Clear Cell Carcinoma	NA	NA	NA	NA	0	NA	2.04	1:Recurred/Progressed	NA	NA	NA	NOT HISPANIC OR LATINO	NA	2002-08-11	0.3744	G3	Low	Kidney Clear Cell Renal Carcinoma	No	No	C64.9	8310-03-01	C64.9	NA	YES	2004	NO	NA	Left	1.9	NO	NA	NA	NA	36	NA	NA	CCRCC
kirc_tcga	TCGA-B0-4845	TCGA-B0-4845-01	70	NA	M1	NX	Stage IV	6th	T3a	Renal Cell Carcinoma	Renal Clear Cell Carcinoma	NA	NA	NA	NA	0	NA	24.57	1:Recurred/Progressed	NA	NA	NA	NOT HISPANIC OR LATINO	NA	2002-09-11	0.1019	G2	Low	Kidney Clear Cell Renal Carcinoma	Yes	No	C64.9	8310-03-01	C64.9	NA	YES	2003	NO	NA	Right	1.5	NO	NA	NA	NA	1	NA	NA	CCRCC
kirc_tcga	TCGA-B0-4846	TCGA-B0-4846-01	52	NA	M1	N0	Stage IV	6th	T3a	Renal Cell Carcinoma	Renal Clear Cell Carcinoma	NA	NA	NA	NA	0	NA	5.35	1:Recurred/Progressed	NA	NA	NA	NOT HISPANIC OR LATINO	NA	2002-08-11	0.0271	G2	Normal	Kidney Clear Cell Renal Carcinoma	Yes	No	C64.9	8310-03-01	C64.9	NA	YES	2004	NO	NA	Right	1.5	NO	NA	NA	NA	30	NA	NA	CCRCC
kirc_tcga	TCGA-B0-4847	TCGA-B0-4847-01	60	NA	M1	NX	Stage IV	NA	T3a	Renal Cell Carcinoma	Renal Clear Cell Carcinoma	NA	NA	NA	NA	0	NA	NA	NA	NA	NA	NA	NOT HISPANIC OR LATINO	NA	2002-08-11	0.0581	G3	Low	Kidney Clear Cell Renal Carcinoma	No	No	C64.9	8310-03-01	C64.9	Normal	YES	2004	NO	NA	Left	1.6	NO	NA	NA	NA	41	NA	NA	CCRCC
kirc_tcga	TCGA-B0-4848	TCGA-B0-4848-01	54	NA	M0	NX	Stage III	NA	T3b	Renal Cell Carcinoma	Renal Clear Cell Carcinoma	NA	NA	NA	NA	0	NA	16.23	1:Recurred/Progressed	NA	NA	NA	NOT HISPANIC OR LATINO	NA	2002-08-11	0.205	G3	Low	Kidney Clear Cell Renal Carcinoma	No	No	C64.9	8310-03-01	C64.9	Normal	YES	2004	NO	NA	Left	1.4	NO	NA	NA	NA	1	NA	NA	CCRCC
kirc_tcga	TCGA-B0-4849	TCGA-B0-4849-01	51	NA	M0	NX	Stage III	NA	T3a	Renal Cell Carcinoma	Renal Clear Cell Carcinoma	NA	NA	NA	NA	0	NA	0.13	1:Recurred/Progressed	NA	NA	NA	NOT HISPANIC OR LATINO	NA	2002-08-11	0.1101	G3	Elevated	Kidney Clear Cell Renal Carcinoma	No	No	C64.9	8310-03-01	C64.9	NA	YES	2004	NO	NA	Left	1	NO	NA	NA	NA	20	NA	NA	CCRCC
kirc_tcga	TCGA-B0-4852	TCGA-B0-4852-01	78	NA	M0	N0	Stage II	NA	T2	Renal Cell Carcinoma	Renal Clear Cell Carcinoma	NA	NA	NA	NA	0	NA	28.25	1:Recurred/Progressed	NA	NA	NA	NOT HISPANIC OR LATINO	NA	3/30/11	0.1363	G2	Low	Kidney Clear Cell Renal Carcinoma	No	No	C64.9	8310-03-01	C64.9	NA	YES	2004	NO	NA	Left	2	NO	NA	NA	NA	65	NA	NA	CCRCC
kirc_tcga	TCGA-B0-4945	TCGA-B0-4945-01	75	NA	M0	N0	Stage I	NA	T1a	Renal Cell Carcinoma	Renal Clear Cell Carcinoma	NA	NA	NA	NA	0	NA	NA	NA	NA	NA	NA	NOT HISPANIC OR LATINO	NA	2002-07-11	0.1597	G2	Elevated	Kidney Clear Cell Renal Carcinoma	No	No	C64.9	8310-03-01	C64.9	NA	YES	2003	NO	NA	Right	2	NO	NA	NA	NA	39	NA	NA	CCRCC
kirc_tcga	TCGA-B0-5075	TCGA-B0-5075-01	77	NA	M0	N0	Stage III	NA	T3a	Renal Cell Carcinoma	Renal Clear Cell Carcinoma	NA	NA	NA	NA	0	NA	NA	NA	NA	NA	NA	NOT HISPANIC OR LATINO	NA	2002-09-11	0.1622	G2	Normal	Kidney Clear Cell Renal Carcinoma	No	No	C64.9	8310-03-01	C64.9	NA	YES	2005	NO	NA	Left	2	NO	NA	NA	NA	85	NA	NA	CCRCC
kirc_tcga	TCGA-B0-5077	TCGA-B0-5077-01	77	NA	M0	N0	Stage I	NA	T1a	Renal Cell Carcinoma	Renal Clear Cell Carcinoma	NA	NA	NA	NA	0	NA	NA	NA	NA	NA	NA	NOT HISPANIC OR LATINO	NA	2002-09-11	0.1783	G3	Normal	Kidney Clear Cell Renal Carcinoma	No	No	C64.9	8310-03-01	C64.9	NA	YES	2005	NO	NA	Left	1.1	NO	NA	NA	NA	48	NA	NA	CCRCC
kirc_tcga	TCGA-B0-5080	TCGA-B0-5080-01	63	NA	M1	N0	Stage IV	NA	T3a	Renal Cell Carcinoma	Renal Clear Cell Carcinoma	NA	NA	NA	NA	0	NA	3.38	1:Recurred/Progressed	NA	NA	NA	NOT HISPANIC OR LATINO	NA	3/31/11	0.023	G3	Normal	Kidney Clear Cell Renal Carcinoma	No	No	C64.9	8310-03-01	C64.9	NA	YES	2005	NO	NA	Right	1.3	NO	NA	NA	NA	52	NA	NA	CCRCC
kirc_tcga	TCGA-B0-5081	TCGA-B0-5081-01	79	NA	M0	N0	Stage III	NA	T3b	Renal Cell Carcinoma	Renal Clear Cell Carcinoma	NA	NA	NA	NA	0	NA	7	1:Recurred/Progressed	NA	NA	NA	NOT HISPANIC OR LATINO	NA	2002-09-11	0.0009	G2	Low	Kidney Clear Cell Renal Carcinoma	No	No	C64.9	8310-03-01	C64.9	NA	YES	2005	NO	NA	Right	1.2	NO	NA	NA	NA	36	NA	NA	CCRCC
kirc_tcga	TCGA-B0-5083	TCGA-B0-5083-01	63	NA	M0	N0	Stage I	NA	T1a	Renal Cell Carcinoma	Renal Clear Cell Carcinoma	NA	NA	NA	NA	0	NA	NA	NA	NA	NA	NA	NOT HISPANIC OR LATINO	NA	2002-03-11	NA	G3	Low	Kidney Clear Cell Renal Carcinoma	No	No	C64.9	8310-03-01	C64.9	NA	YES	2005	NO	NA	Left	1.4	NO	NA	NA	NA	49	NA	NA	CCRCC
kirc_tcga	TCGA-B0-5084	TCGA-B0-5084-01	33	NA	M1	N1	Stage IV	NA	T3a	Renal Cell Carcinoma	Renal Clear Cell Carcinoma	NA	NA	NA	NA	0	NA	2.14	1:Recurred/Progressed	NA	NA	NA	NOT HISPANIC OR LATINO	NA	2002-09-11	0.891	G3	Normal	Kidney Clear Cell Renal Carcinoma	No	No	C64.9	8310-03-01	C64.9	NA	YES	2006	NO	NA	Right	1.3	YES	1	1	NA	48	NA	NA	CCRCC
kirc_tcga	TCGA-B0-5085	TCGA-B0-5085-01	76	NA	M0	N0	Stage III	NA	T3a	Renal Cell Carcinoma	Renal Clear Cell Carcinoma	NA	NA	NA	NA	0	NA	NA	NA	NA	NA	NA	NOT HISPANIC OR LATINO	NA	2002-09-11	0.0446	G3	Low	Kidney Clear Cell Renal Carcinoma	No	No	C64.9	8310-03-01	C64.9	NA	YES	2005	NO	NA	Left	1.5	NO	NA	NA	NA	63	NA	NA	CCRCC
kirc_tcga	TCGA-B0-5088	TCGA-B0-5088-01	53	NA	M0	N0	Stage I	6th	T1b	Renal Cell Carcinoma	Renal Clear Cell Carcinoma	NA	NA	NA	NA	0	NA	NA	NA	NA	NA	NA	NOT HISPANIC OR LATINO	NA	2002-09-11	0.0421	G3	Normal	Kidney Clear Cell Renal Carcinoma	No	Yes	C64.9	8310-03-01	C64.9	NA	YES	2006	NO	NA	Right	1.6	NO	NA	NA	NA	54	NA	NA	CCRCC
kirc_tcga	TCGA-B0-5092	TCGA-B0-5092-01	53	NA	M1	N0	Stage IV	NA	T1a	Renal Cell Carcinoma	Renal Clear Cell Carcinoma	NA	NA	NA	NA	0	NA	NA	NA	NA	NA	NA	NOT HISPANIC OR LATINO	NA	2003-04-11	0.1185	G3	Normal	Kidney Clear Cell Renal Carcinoma	No	No	C64.9	8310-03-01	C64.9	NA	YES	2008	NO	NA	Left	2	NO	NA	NA	NA	61	NA	NA	CCRCC
kirc_tcga	TCGA-B0-5094	TCGA-B0-5094-01	62	NA	M1	N0	Stage IV	NA	T3b	Renal Cell Carcinoma	Renal Clear Cell Carcinoma	NA	NA	NA	NA	0	NA	2.46	1:Recurred/Progressed	NA	NA	NA	NOT HISPANIC OR LATINO	NA	2002-04-11	0.3932	G2	Low	Kidney Clear Cell Renal Carcinoma	No	No	C64.9	8310-03-01	C64.9	NA	YES	2008	NO	NA	Left	1.3	NO	NA	NA	NA	72	NA	NA	CCRCC
kirc_tcga	TCGA-B0-5095	TCGA-B0-5095-01	81	NA	M0	N0	Stage III	NA	T3a	Renal Cell Carcinoma	Renal Clear Cell Carcinoma	NA	NA	NA	NA	0	NA	NA	NA	NA	NA	NA	NOT HISPANIC OR LATINO	NA	2002-04-11	0.1661	G3	Low	Kidney Clear Cell Renal Carcinoma	No	No	C64.9	8310-03-01	C64.9	NA	YES	2008	NO	NA	Right	1.7	NO	NA	NA	NA	67	NA	NA	CCRCC
kirc_tcga	TCGA-B0-5096	TCGA-B0-5096-01	72	NA	M0	N1	Stage III	5th	T3a	Renal Cell Carcinoma	Renal Clear Cell Carcinoma	NA	NA	NA	NA	0	NA	NA	NA	NA	NA	NA	NOT HISPANIC OR LATINO	NA	2002-04-11	0.2001	GX	Normal	Kidney Clear Cell Renal Carcinoma	No	No	C64.9	8310-03-01	C64.9	NA	YES	1998	NO	NA	Left	1.5	YES	1	1	NA	75	NA	NA	CCRCC
kirc_tcga	TCGA-B0-5097	TCGA-B0-5097-01	59	NA	M0	N0	Stage III	NA	T3b	Renal Cell Carcinoma	Renal Clear Cell Carcinoma	NA	NA	NA	NA	0	NA	11.79	1:Recurred/Progressed	NA	NA	NA	NOT HISPANIC OR LATINO	NA	2002-07-11	0.0549	G2	Normal	Kidney Clear Cell Renal Carcinoma	No	No	C64.9	8310-03-01	C64.9	NA	YES	2010	NO	NA	Right	1.9	YES	NA	2	NA	52	NA	NA	CCRCC
kirc_tcga	TCGA-B0-5098	TCGA-B0-5098-01	53	NA	M0	NX	Stage I	NA	T1	Renal Cell Carcinoma	Renal Clear Cell Carcinoma	NA	NA	NA	NA	0	NA	NA	NA	NA	NA	NA	NOT HISPANIC OR LATINO	NA	2002-04-11	0.222	G3	Normal	Kidney Clear Cell Renal Carcinoma	No	No	C64.9	8310-03-01	C64.9	NA	YES	1998	NO	NA	Right	2	NO	NA	NA	NA	649	NA	NA	CCRCC
kirc_tcga	TCGA-B0-5099	TCGA-B0-5099-01	88	NA	M0	NX	Stage III	NA	T3b	Renal Cell Carcinoma	Renal Clear Cell Carcinoma	NA	NA	NA	NA	0	NA	NA	NA	NA	NA	NA	NOT HISPANIC OR LATINO	NA	2002-07-11	0.2579	G3	Low	Kidney Clear Cell Renal Carcinoma	No	No	C64.9	8310-03-01	C64.9	NA	YES	2002	NO	NA	Right	2.5	NO	NA	NA	NA	67	NA	NA	CCRCC
kirc_tcga	TCGA-B0-5100	TCGA-B0-5100-01	72	NA	M0	NX	Stage III	NA	T3a	Renal Cell Carcinoma	Renal Clear Cell Carcinoma	NA	NA	NA	NA	0	NA	46.85	1:Recurred/Progressed	NA	NA	NA	NOT HISPANIC OR LATINO	NA	2002-07-11	0.0485	G3	Low	Kidney Clear Cell Renal Carcinoma	No	No	C64.9	8310-03-01	C64.9	NA	YES	1998	NO	NA	Right	1.2	NO	NA	NA	NA	30	NA	NA	CCRCC
kirc_tcga	TCGA-B0-5102	TCGA-B0-5102-01	74	NA	M0	NX	Stage I	NA	T1	Renal Cell Carcinoma	Renal Clear Cell Carcinoma	NA	NA	NA	NA	0	NA	89.82	1:Recurred/Progressed	NA	NA	NA	NOT HISPANIC OR LATINO	NA	2002-07-11	0.4024	G3	Normal	Kidney Clear Cell Renal Carcinoma	No	No	C64.9	8310-03-01	C64.9	NA	YES	1999	NO	NA	Left	1.5	NO	NA	NA	NA	48	NA	NA	CCRCC
kirc_tcga	TCGA-B0-5104	TCGA-B0-5104-01	90	NA	M0	N0	Stage I	NA	T1	Renal Cell Carcinoma	Renal Clear Cell Carcinoma	NA	NA	NA	NA	0	NA	NA	NA	NA	NA	NA	NOT HISPANIC OR LATINO	NA	2002-07-11	0.055	G2	Low	Kidney Clear Cell Renal Carcinoma	No	No	C64.9	8310-03-01	C64.9	NA	YES	2002	NO	NA	Left	1.8	NO	NA	NA	NA	50	NA	NA	CCRCC
kirc_tcga	TCGA-B0-5106	TCGA-B0-5106-01	64	NA	M0	N0	Stage I	NA	T1a	Renal Cell Carcinoma	Renal Clear Cell Carcinoma	NA	NA	NA	NA	0	NA	NA	NA	NA	NA	NA	NOT HISPANIC OR LATINO	NA	2002-04-11	0.1544	G2	Low	Kidney Clear Cell Renal Carcinoma	No	No	C64.9	8310-03-01	C64.9	NA	YES	2004	NO	NA	Left	2	NO	NA	NA	NA	74	NA	NA	CCRCC
kirc_tcga	TCGA-B0-5107	TCGA-B0-5107-01	65	NA	M1	N0	Stage IV	NA	T2	Renal Cell Carcinoma	Renal Clear Cell Carcinoma	NA	NA	NA	NA	0	NA	18.04	1:Recurred/Progressed	NA	NA	NA	NOT HISPANIC OR LATINO	NA	2002-04-11	0.1862	G4	Low	Kidney Clear Cell Renal Carcinoma	No	No	C64.9	8310-03-01	C64.9	NA	YES	2007	NO	NA	Right	1.5	NO	NA	NA	NA	53	NA	NA	CCRCC
kirc_tcga	TCGA-B0-5108	TCGA-B0-5108-01	54	NA	M0	N0	Stage III	6th	T3a	Renal Cell Carcinoma	Renal Clear Cell Carcinoma	NA	NA	NA	NA	0	NA	58.54	0:DiseaseFree	NA	NA	NA	NOT HISPANIC OR LATINO	NA	2002-07-11	0.1636	G2	Low	Kidney Clear Cell Renal Carcinoma	No	No	C64.9	8310-03-01	C64.9	NA	YES	2009	NO	NA	Left	2	NO	NA	NA	NA	44	NA	NA	CCRCC
kirc_tcga	TCGA-B0-5109	TCGA-B0-5109-01	69	NA	M0	N1	Stage III	NA	T3b	Renal Cell Carcinoma	Renal Clear Cell Carcinoma	NA	NA	NA	NA	0	NA	2.3	1:Recurred/Progressed	NA	NA	NA	NOT HISPANIC OR LATINO	NA	2002-07-11	0.0283	G4	Low	Kidney Clear Cell Renal Carcinoma	No	No	C64.9	8310-03-01	C64.9	NA	YES	2009	NO	NA	Left	1.7	YES	1	1	NA	46	NA	NA	CCRCC
kirc_tcga	TCGA-B0-5110	TCGA-B0-5110-01	71	NA	M0	N0	Stage I	6th	T1a	Renal Cell Carcinoma	Renal Clear Cell Carcinoma	NA	NA	NA	NA	0	NA	66	0:DiseaseFree	NA	NA	NA	NOT HISPANIC OR LATINO	NA	2002-04-11	0.0724	G2	Normal	Kidney Clear Cell Renal Carcinoma	No	No	C64.9	8310-03-01	C64.9	NA	YES	2009	NO	NA	Right	1.6	NO	NA	NA	NA	62	NA	NA	CCRCC
kirc_tcga	TCGA-B0-5113	TCGA-B0-5113-01	69	NA	M0	N0	Stage III	7th	T3a	Renal Cell Carcinoma	Renal Clear Cell Carcinoma	NA	NA	NA	NA	0	NA	38.6	0:DiseaseFree	NA	NA	NA	NOT HISPANIC OR LATINO	NA	1/28/11	0.238	G2	Low	Kidney Clear Cell Renal Carcinoma	No	No	C64.9	8310-03-01	C64.9	NA	YES	2010	NO	NA	Right	2.3	YES	0	3	NA	31	NA	NA	CCRCC
kirc_tcga	TCGA-B0-5115	TCGA-B0-5115-01	43	NA	M1	N0	Stage IV	6th	T2	Renal Cell Carcinoma	Renal Clear Cell Carcinoma	NA	NA	NA	NA	0	NA	2.46	1:Recurred/Progressed	NA	NA	NA	NOT HISPANIC OR LATINO	NA	2002-07-11	0.0981	G3	Normal	Kidney Clear Cell Renal Carcinoma	No	No	C64.9	8310-03-01	C64.9	NA	YES	2009	NO	NA	Left	1.2	NO	NA	NA	NA	57	NA	NA	CCRCC
kirc_tcga	TCGA-B0-5116	TCGA-B0-5116-01	52	NA	M0	N0	Stage III	7th	T3b	Renal Cell Carcinoma	Renal Clear Cell Carcinoma	NA	NA	NA	NA	0	NA	37.09	1:Recurred/Progressed	NA	NA	NA	NOT HISPANIC OR LATINO	NA	2002-04-11	0.3755	G3	Normal	Kidney Clear Cell Renal Carcinoma	No	No	C64.9	8310-03-01	C64.9	NA	YES	2010	NO	NA	Right	1.3	NO	NA	NA	NA	52	NA	NA	CCRCC
kirc_tcga	TCGA-B0-5117	TCGA-B0-5117-01	40	NA	M0	NX	Stage I	7th	T1b	Renal Cell Carcinoma	Renal Clear Cell Carcinoma	NA	NA	NA	NA	0	NA	52.83	0:DiseaseFree	NA	NA	NA	NOT HISPANIC OR LATINO	NA	2002-07-11	0.8893	G2	Normal	Kidney Clear Cell Renal Carcinoma	No	No	C64.9	8310-03-01	C64.9	NA	YES	2010	NO	NA	Right	1	NO	NA	NA	NA	34	NA	NA	CCRCC
kirc_tcga	TCGA-B0-5119	TCGA-B0-5119-01	61	NA	M0	N0	Stage I	7th	T1b	Renal Cell Carcinoma	Renal Clear Cell Carcinoma	NA	NA	NA	NA	0	NA	50.99	0:DiseaseFree	NA	NA	NA	NOT HISPANIC OR LATINO	NA	2002-04-11	0.0653	G2	Normal	Kidney Clear Cell Renal Carcinoma	No	No	C64.9	8310-03-01	C64.9	NA	YES	2010	NO	NA	Right	1.2	NO	NA	NA	NA	82	NA	NA	CCRCC
kirc_tcga	TCGA-B0-5120	TCGA-B0-5120-01	72	NA	M0	N0	Stage I	7th	T1a	Renal Cell Carcinoma	Renal Clear Cell Carcinoma	NA	NA	NA	NA	0	NA	38.4	0:DiseaseFree	NA	NA	NA	NOT HISPANIC OR LATINO	NA	2002-04-11	0.119	G2	Normal	Kidney Clear Cell Renal Carcinoma	No	No	C64.9	8310-03-01	C64.9	NA	YES	2010	NO	NA	Left	0.7	NO	NA	NA	NA	43	NA	NA	CCRCC
kirc_tcga	TCGA-B0-5121	TCGA-B0-5121-01	56	NA	M0	N0	Stage I	7th	T1b	Renal Cell Carcinoma	Renal Clear Cell Carcinoma	NA	NA	NA	NA	0	NA	48.78	0:DiseaseFree	NA	NA	NA	NOT HISPANIC OR LATINO	NA	2002-04-11	0.0748	G2	Low	Kidney Clear Cell Renal Carcinoma	No	No	C64.9	8310-03-01	C64.9	NA	YES	2010	NO	NA	Right	1.2	NO	NA	NA	NA	41	NA	NA	CCRCC
kirc_tcga	TCGA-B0-5399	TCGA-B0-5399-01	46	NA	M0	N0	Stage I	7th	T1b	Renal Cell Carcinoma	Renal Clear Cell Carcinoma	NA	NA	NA	NA	0	NA	46.35	0:DiseaseFree	NA	NA	NA	NOT HISPANIC OR LATINO	NA	3/31/11	0.0724	G2	Low	Kidney Clear Cell Renal Carcinoma	No	No	C64.9	8310-03-01	C64.9	NA	YES	2010	NO	NA	Right	2.1	NA	NA	NA	NA	41	NA	NA	CCRCC
kirc_tcga	TCGA-B0-5400	TCGA-B0-5400-01	59	NA	M0	N0	Stage III	6th	T3b	Renal Cell Carcinoma	Renal Clear Cell Carcinoma	NA	NA	NA	NA	0	NA	56.93	0:DiseaseFree	NA	NA	NA	NOT HISPANIC OR LATINO	NA	3/31/11	0	G4	Low	Kidney Clear Cell Renal Carcinoma	No	No	C64.9	8310-03-01	C64.9	NA	YES	2008	NO	NA	Right	1.5	NO	NA	NA	NA	30	NA	NA	CCRCC
kirc_tcga	TCGA-B0-5402	TCGA-B0-5402-01	64	NA	M0	NX	Stage IV	7th	T4	Renal Cell Carcinoma	Renal Clear Cell Carcinoma	NA	NA	NA	NA	0	NA	14.75	1:Recurred/Progressed	NA	NA	NA	NOT HISPANIC OR LATINO	NA	3/31/11	0.1992	G4	Low	Kidney Clear Cell Renal Carcinoma	No	No	C64.9	8310-03-01	C64.9	NA	YES	2010	NO	NA	Left	1.6	NO	NA	NA	NA	56	NA	NA	CCRCC
kirc_tcga	TCGA-B0-5690	TCGA-B0-5690-01	53	NA	M0	NX	Stage I	6th	T1b	Renal Cell Carcinoma	Renal Clear Cell Carcinoma	NA	NA	NA	NA	0	NA	111.43	0:DiseaseFree	NA	NA	NA	NOT HISPANIC OR LATINO	NA	2004-04-11	0.0818	G1	Normal	Kidney Clear Cell Renal Carcinoma	No	No	C64.9	8310-03-01	C64.9	NA	YES	2004	NO	NA	Right	1.5	NA	NA	NA	NA	NA	NA	NA	CCRCC
kirc_tcga	TCGA-B0-5691	TCGA-B0-5691-01	66	NA	M0	N0	Stage I	NA	T1a	Renal Cell Carcinoma	Renal Clear Cell Carcinoma	NA	NA	NA	NA	0	NA	106.77	1:Recurred/Progressed	NA	NA	NA	NOT HISPANIC OR LATINO	NA	2004-04-11	0.0812	G3	Low	Kidney Clear Cell Renal Carcinoma	No	Yes	C64.9	8310-03-01	C64.9	NA	YES	2002	NO	NA	Left	1.4	NO	NA	NA	NA	55	NA	NA	CCRCC
kirc_tcga	TCGA-B0-5692	TCGA-B0-5692-01	66	NA	M0	N0	Stage III	6th	T3b	Renal Cell Carcinoma	Renal Clear Cell Carcinoma	NA	NA	NA	NA	0	NA	129.57	0:DiseaseFree	NA	NA	NA	NOT HISPANIC OR LATINO	NA	2004-04-11	0.1019	G3	Normal	Kidney Clear Cell Renal Carcinoma	No	No	C64.9	8310-03-01	C64.9	NA	YES	2004	NO	NA	Right	1.2	NO	NA	NA	NA	60	NA	NA	CCRCC
kirc_tcga	TCGA-B0-5693	TCGA-B0-5693-01	47	NA	M0	NX	Stage I	6th	T1b	Renal Cell Carcinoma	Renal Clear Cell Carcinoma	NA	NA	NA	NA	0	NA	133.84	0:DiseaseFree	NA	NA	NA	NOT HISPANIC OR LATINO	NA	2004-04-11	0.0873	G2	Normal	Kidney Clear Cell Renal Carcinoma	No	Yes	C64.9	8310-03-01	C64.9	NA	YES	2003	NO	NA	Right	2.3	NO	NA	NA	NA	37	NA	NA	CCRCC
kirc_tcga	TCGA-B0-5694	TCGA-B0-5694-01	71	NA	M0	N0	Stage III	NA	T3a	Renal Cell Carcinoma	Renal Clear Cell Carcinoma	NA	NA	NA	NA	0	NA	9.46	1:Recurred/Progressed	NA	NA	NA	NOT HISPANIC OR LATINO	NA	2004-05-11	0.1634	G3	Low	Kidney Clear Cell Renal Carcinoma	No	Yes	C64.9	8310-03-01	C64.9	NA	YES	2008	NO	NA	Left	2.5	NO	NA	NA	NA	59	NA	NA	CCRCC
kirc_tcga	TCGA-B0-5695	TCGA-B0-5695-01	61	NA	M0	N0	Stage I	6th	T1b	Renal Cell Carcinoma	Renal Clear Cell Carcinoma	NA	NA	NA	NA	0	NA	70.63	0:DiseaseFree	NA	NA	NA	NOT HISPANIC OR LATINO	NA	2004-08-11	0.0619	G2	Normal	Kidney Clear Cell Renal Carcinoma	No	Yes	C64.9	8310-03-01	C64.9	NA	YES	2007	NO	NA	Left	2.5	NO	NA	NA	NA	57	NA	NA	CCRCC
kirc_tcga	TCGA-B0-5696	TCGA-B0-5696-01	69	NA	M0	N0	Stage III	6th	T3a	Renal Cell Carcinoma	Renal Clear Cell Carcinoma	NA	NA	NA	NA	0	NA	56.73	1:Recurred/Progressed	NA	NA	NA	HISPANIC OR LATINO	NA	2004-05-11	0.1906	G4	Normal	Kidney Clear Cell Renal Carcinoma	No	No	C64.9	8310-03-01	C64.9	NA	YES	2007	NO	NA	Right	1.2	NO	NA	NA	NA	53	NA	NA	CCRCC
kirc_tcga	TCGA-B0-5697	TCGA-B0-5697-01	50	NA	M0	N0	Stage I	6th	T1a	Renal Cell Carcinoma	Renal Clear Cell Carcinoma	NA	NA	NA	NA	0	NA	86.4	0:DiseaseFree	NA	NA	NA	NOT HISPANIC OR LATINO	NA	2004-08-11	0.1658	G2	Normal	Kidney Clear Cell Renal Carcinoma	No	No	C64.9	8310-03-01	C64.9	NA	YES	2007	NO	NA	Right	1.6	NO	NA	NA	NA	52	NA	NA	CCRCC
kirc_tcga	TCGA-B0-5698	TCGA-B0-5698-01	77	NA	M0	N0	Stage I	6th	T1b	Renal Cell Carcinoma	Renal Clear Cell Carcinoma	NA	NA	NA	NA	0	NA	119.28	0:DiseaseFree	NA	NA	NA	NOT HISPANIC OR LATINO	NA	2006-02-11	0.1021	G3	Normal	Kidney Clear Cell Renal Carcinoma	No	Yes	C64.9	8310-03-01	C64.9	NA	YES	2005	NO	NA	Right	1.8	NO	NA	NA	NA	64	NA	NA	CCRCC
kirc_tcga	TCGA-B0-5699	TCGA-B0-5699-01	53	NA	M0	N0	Stage I	6th	T1	Renal Cell Carcinoma	Renal Clear Cell Carcinoma	NA	NA	NA	NA	0	NA	3.09	1:Recurred/Progressed	NA	NA	NA	NOT HISPANIC OR LATINO	NA	2004-08-11	0.0463	G2	Normal	Kidney Clear Cell Renal Carcinoma	No	No	C64.9	8310-03-01	C64.9	NA	YES	2003	NO	NA	Left	1.2	NO	NA	NA	NA	41	NA	NA	CCRCC
kirc_tcga	TCGA-B0-5700	TCGA-B0-5700-01	77	NA	M0	N0	Stage I	6th	T1a	Renal Cell Carcinoma	Renal Clear Cell Carcinoma	NA	NA	NA	NA	0	NA	58.8	0:DiseaseFree	NA	NA	NA	NOT HISPANIC OR LATINO	NA	2004-11-11	NA	G2	Low	Kidney Clear Cell Renal Carcinoma	No	No	C64.9	8310-03-01	C64.9	NA	YES	2009	NO	NA	Left	1.7	NO	NA	NA	NA	NA	NA	NA	CCRCC
kirc_tcga	TCGA-B0-5701	TCGA-B0-5701-01	65	NA	M0	N0	Stage III	6th	T3b	Renal Cell Carcinoma	Renal Clear Cell Carcinoma	NA	NA	NA	NA	0	NA	7.36	1:Recurred/Progressed	NA	NA	NA	NOT HISPANIC OR LATINO	NA	2004-11-11	0.2712	G4	Normal	Kidney Clear Cell Renal Carcinoma	No	No	C64.9	8310-03-01	C64.9	NA	YES	2007	NO	NA	Left	1.4	YES	0	4	NA	94	NA	NA	CCRCC
kirc_tcga	TCGA-B0-5702	TCGA-B0-5702-01	71	NA	M0	N0	Stage I	6th	T1b	Renal Cell Carcinoma	Renal Clear Cell Carcinoma	NA	NA	NA	NA	0	NA	71.35	0:DiseaseFree	NA	NA	NA	NOT HISPANIC OR LATINO	NA	2004-11-11	0	G2	Normal	Kidney Clear Cell Renal Carcinoma	No	No	C64.9	8310-03-01	C64.9	NA	YES	2007	NO	NA	Left	0.8	NO	NA	NA	NA	55	NA	NA	CCRCC
kirc_tcga	TCGA-B0-5703	TCGA-B0-5703-01	73	NA	M0	N0	Stage I	6th	T1b	Renal Cell Carcinoma	Renal Clear Cell Carcinoma	NA	NA	NA	NA	0	NA	73.78	0:DiseaseFree	NA	NA	NA	NOT HISPANIC OR LATINO	NA	2004-11-11	0.1884	G3	Normal	Kidney Clear Cell Renal Carcinoma	No	No	C64.9	8310-03-01	C64.9	NA	YES	2009	NO	NA	Left	1.8	NO	NA	NA	NA	74	NA	NA	CCRCC
kirc_tcga	TCGA-B0-5705	TCGA-B0-5705-01	65	NA	M0	N0	Stage I	5th	T1	Renal Cell Carcinoma	Renal Clear Cell Carcinoma	NA	NA	NA	NA	0	NA	27.66	1:Recurred/Progressed	NA	NA	NA	NOT HISPANIC OR LATINO	NA	4/25/11	0.0938	G2	Low	Kidney Clear Cell Renal Carcinoma	No	No	C64.9	8310-03-01	C64.9	NA	YES	2002	NO	NA	Left	2.1	NO	NA	NA	NA	68	NA	NA	CCRCC
kirc_tcga	TCGA-B0-5706	TCGA-B0-5706-01	45	NA	M0	N0	Stage II	6th	T2	Renal Cell Carcinoma	Renal Clear Cell Carcinoma	NA	NA	NA	NA	0	NA	105.29	0:DiseaseFree	NA	NA	NA	NOT HISPANIC OR LATINO	NA	4/25/11	0.0844	G2	Low	Kidney Clear Cell Renal Carcinoma	No	No	C64.9	8310-03-01	C64.9	NA	YES	2004	NO	NA	Left	1	NO	NA	NA	NA	49	NA	NA	CCRCC
kirc_tcga	TCGA-B0-5707	TCGA-B0-5707-01	39	NA	M0	N0	Stage I	6th	T1a	Renal Cell Carcinoma	Renal Clear Cell Carcinoma	NA	NA	NA	NA	0	NA	123	0:DiseaseFree	NA	NA	NA	NOT HISPANIC OR LATINO	NA	4/25/11	NA	G3	NA	Kidney Clear Cell Renal Carcinoma	No	No	C64.9	8310-03-01	C64.9	NA	YES	2004	NO	NA	Right	2	NO	NA	NA	NA	33	NA	NA	CCRCC
kirc_tcga	TCGA-B0-5709	TCGA-B0-5709-01	62	NA	M0	NX	Stage III	6th	T3a	Renal Cell Carcinoma	Renal Clear Cell Carcinoma	NA	NA	NA	NA	0	NA	130.55	0:DiseaseFree	NA	NA	NA	NOT HISPANIC OR LATINO	NA	4/25/11	0.0623	G3	Normal	Kidney Clear Cell Renal Carcinoma	No	No	C64.9	8310-03-01	C64.9	NA	YES	2003	NO	NA	Right	1.6	NO	NA	NA	NA	60	NA	NA	CCRCC
kirc_tcga	TCGA-B0-5710	TCGA-B0-5710-01	57	NA	M0	N0	Stage I	6th	T1b	Renal Cell Carcinoma	Renal Clear Cell Carcinoma	NA	NA	NA	NA	0	NA	47.54	1:Recurred/Progressed	NA	NA	NA	NOT HISPANIC OR LATINO	NA	4/25/11	0.1418	G2	Normal	Kidney Clear Cell Renal Carcinoma	No	No	C64.9	8310-03-01	C64.9	NA	YES	2008	NO	NA	Right	1.3	NO	NA	NA	NA	33	NA	NA	CCRCC
kirc_tcga	TCGA-B0-5711	TCGA-B0-5711-01	50	NA	M0	NX	Stage III	6th	T3b	Renal Cell Carcinoma	Renal Clear Cell Carcinoma	NA	NA	NA	NA	0	NA	123.72	1:Recurred/Progressed	NA	NA	NA	NOT HISPANIC OR LATINO	NA	4/25/11	0.0832	G3	Normal	Kidney Clear Cell Renal Carcinoma	No	No	C64.9	8310-03-01	C64.9	NA	YES	2004	NO	NA	Right	2.5	NO	NA	NA	NA	32	NA	NA	CCRCC
kirc_tcga	TCGA-B0-5712	TCGA-B0-5712-01	68	NA	M1	N0	Stage IV	NA	T2	Renal Cell Carcinoma	Renal Clear Cell Carcinoma	NA	NA	NA	NA	0	NA	23.82	1:Recurred/Progressed	NA	NA	NA	NOT HISPANIC OR LATINO	NA	4/26/11	0.1398	G3	Low	Kidney Clear Cell Renal Carcinoma	No	No	C64.9	8310-03-01	C64.9	NA	YES	2004	NO	NA	Left	1.7	NA	NA	NA	NA	99	NA	NA	CCRCC
kirc_tcga	TCGA-B0-5713	TCGA-B0-5713-01	75	NA	M0	N0	Stage III	6th	T3b	Renal Cell Carcinoma	Renal Clear Cell Carcinoma	NA	NA	NA	NA	0	NA	91.39	0:DiseaseFree	NA	NA	NA	NOT HISPANIC OR LATINO	NA	4/27/11	0.1621	G3	Normal	Kidney Clear Cell Renal Carcinoma	No	No	C64.9	8310-03-01	C64.9	NA	YES	2006	NO	NA	Left	2.5	NO	NA	NA	NA	93	NA	NA	CCRCC
kirc_tcga	TCGA-B0-5812	TCGA-B0-5812-01	53	NA	M0	NX	Stage I	6th	T1b	Renal Cell Carcinoma	Renal Clear Cell Carcinoma	NA	NA	NA	NA	0	NA	125.95	0:DiseaseFree	NA	NA	NA	NOT HISPANIC OR LATINO	NA	2006-02-11	0.0475	G3	Low	Kidney Clear Cell Renal Carcinoma	No	Yes	C64.9	8310-03-01	C64.9	NA	YES	2003	NO	NA	Right	1	NO	NA	NA	NA	37	NA	NA	CCRCC
kirc_tcga	TCGA-B2-3923	TCGA-B2-3923-01	59	NA	M0	NX	Stage II	NA	T2	Renal Cell Carcinoma	Renal Clear Cell Carcinoma	NA	NA	NA	NA	0	NA	32.59	0:DiseaseFree	FPPP	NA	NA	NOT HISPANIC OR LATINO	NA	10/27/10	0.9477	G2	Normal	Kidney Clear Cell Renal Carcinoma	No	No	C64.9	8310-03-01	C64.9	Elevated	YES	2010	NO	NA	Right	2	NO	NA	NA	NA	19	NA	NA	CCRCC
kirc_tcga	TCGA-B2-3924	TCGA-B2-3924-01	73	NA	M0	NX	Stage I	NA	T1b	Renal Cell Carcinoma	Renal Clear Cell Carcinoma	NA	NA	NA	NA	0	NA	35.87	0:DiseaseFree	FPPP	NA	NA	NOT HISPANIC OR LATINO	NA	10/27/10	0.1581	G2	Low	Kidney Clear Cell Renal Carcinoma	No	No	C64.9	8310-03-01	C64.9	NA	YES	2010	NO	NA	Left	2.9	NO	NA	NA	NA	79	NA	NA	CCRCC
kirc_tcga	TCGA-B2-4098	TCGA-B2-4098-01	72	NA	M0	NX	Stage I	NA	T1b	Renal Cell Carcinoma	Renal Clear Cell Carcinoma	NA	NA	NA	NA	0	NA	NA	NA	NA	NA	NA	NOT HISPANIC OR LATINO	NA	10/29/10	0.1165	G2	Low	Kidney Clear Cell Renal Carcinoma	No	No	C64.9	8310-03-01	C64.9	NA	YES	2010	NO	NA	Left	2.3	NO	NA	NA	NA	71	NA	NA	CCRCC
kirc_tcga	TCGA-B2-4099	TCGA-B2-4099-01	83	NA	M0	NX	Stage I	7th	T1a	Renal Cell Carcinoma	Renal Clear Cell Carcinoma	NA	NA	NA	NA	0	NA	31.93	0:DiseaseFree	NA	NA	NA	NOT HISPANIC OR LATINO	NA	10/27/10	0.0525	G3	Normal	Kidney Clear Cell Renal Carcinoma	No	No	C64.9	8310-03-01	C64.9	NA	YES	2010	NO	NA	Right	1.7	NO	NA	NA	NA	68	NA	NA	CCRCC
kirc_tcga	TCGA-B2-4101	TCGA-B2-4101-01	52	NA	M0	NX	Stage II	NA	T2a	Renal Cell Carcinoma	Renal Clear Cell Carcinoma	NA	NA	NA	NA	0	NA	21.29	0:DiseaseFree	NA	NA	NA	NOT HISPANIC OR LATINO	NA	10/29/10	0.0492	G3	Normal	Kidney Clear Cell Renal Carcinoma	No	No	C64.9	8310-03-01	C64.9	NA	YES	2010	NO	NA	Left	2	NO	NA	NA	NA	34	NA	NA	CCRCC
kirc_tcga	TCGA-B2-4102	TCGA-B2-4102-01	61	NA	M0	NX	Stage I	NA	T1b	Renal Cell Carcinoma	Renal Clear Cell Carcinoma	NA	NA	NA	NA	0	NA	31.27	0:DiseaseFree	NA	NA	NA	NOT HISPANIC OR LATINO	NA	10/27/10	0.0818	G2	Normal	Kidney Clear Cell Renal Carcinoma	No	No	C64.9	8310-03-01	C64.9	NA	YES	2010	NO	NA	Right	1.7	NO	NA	NA	NA	NA	NA	NA	CCRCC
kirc_tcga	TCGA-B2-5633	TCGA-B2-5633-01	56	NA	M0	N0	Stage I	NA	T1b	Renal Cell Carcinoma	Renal Clear Cell Carcinoma	NA	NA	NA	NA	0	NA	31.64	0:DiseaseFree	FPPP	NA	NA	NOT HISPANIC OR LATINO	NA	3/21/11	0.2307	G2	Normal	Kidney Clear Cell Renal Carcinoma	No	No	C64.9	8310-03-01	C64.9	NA	YES	2010	NO	NA	Right	1.3	NO	NA	NA	NA	41	NA	NA	CCRCC
kirc_tcga	TCGA-B2-5635	TCGA-B2-5635-01	74	NA	M0	NX	Stage I	NA	T1a	Renal Cell Carcinoma	Renal Clear Cell Carcinoma	NA	NA	NA	NA	0	NA	24.8	0:DiseaseFree	FPPP	NA	NA	NOT HISPANIC OR LATINO	NA	3/21/11	0.0914	G2	Normal	Kidney Clear Cell Renal Carcinoma	No	Yes	C64.9	8310-03-01	C64.9	NA	YES	2010	NO	NA	Right	1.6	NO	NA	NA	NA	47	NA	NA	CCRCC
kirc_tcga	TCGA-B2-5636	TCGA-B2-5636-01	79	NA	M0	NX	Stage I	NA	T1a	Renal Cell Carcinoma	Renal Clear Cell Carcinoma	NA	NA	NA	NA	0	NA	30.19	0:DiseaseFree	NA	NA	NA	NOT HISPANIC OR LATINO	NA	3/21/11	NA	G2	Normal	Kidney Clear Cell Renal Carcinoma	No	No	C64.9	8310-03-01	C64.9	NA	YES	2010	NO	NA	Right	1.3	NO	NA	NA	NA	NA	NA	NA	CCRCC
kirc_tcga	TCGA-B2-5639	TCGA-B2-5639-01	46	NA	M1	NX	Stage IV	NA	T3	Renal Cell Carcinoma	Renal Clear Cell Carcinoma	NA	NA	NA	NA	0	NA	27.96	1:Recurred/Progressed	NA	NA	NA	NOT HISPANIC OR LATINO	NA	3/21/11	0.1715	G3	Normal	Kidney Clear Cell Renal Carcinoma	Yes	No	C64.9	8310-03-01	C64.9	NA	YES	2010	NO	70	Left	2	NO	NA	NA	NA	NA	NA	NA	CCRCC
kirc_tcga	TCGA-B2-5641	TCGA-B2-5641-01	79	NA	M0	N0	Stage I	NA	T1a	Renal Cell Carcinoma	Renal Clear Cell Carcinoma	NA	NA	NA	NA	0	NA	21.55	0:DiseaseFree	NA	NA	NA	NOT HISPANIC OR LATINO	NA	3/21/11	0.1612	G3	Normal	Kidney Clear Cell Renal Carcinoma	No	No	C64.9	8310-03-01	C64.9	NA	YES	2010	NO	NA	Left	1	NO	NA	NA	NA	57	NA	NA	CCRCC
kirc_tcga	TCGA-B2-A4SR	TCGA-B2-A4SR-01	61	M0	M0	NX	Stage II	7th	T2a	Renal Cell Carcinoma	Renal Clear Cell Carcinoma	NA	NA	NA	243	0	NA	8.74	1:Recurred/Progressed	NA	NA	NA	NOT HISPANIC OR LATINO	NA	2/26/13	0.0645	NA	Low	Kidney Clear Cell Renal Carcinoma	No	No	C64.9	8310-03-01	C64.9	NA	YES	2012	NO	NA	Right	NA	NO	NA	NA	NA	NA	YES	FALSE	CCRCC
kirc_tcga	TCGA-B4-5377	TCGA-B4-5377-01	68	NA	M1	N0	Stage IV	7th	T3	Renal Cell Carcinoma	Renal Clear Cell Carcinoma	NA	NA	NA	NA	0	NA	11.99	0:DiseaseFree	NA	1	Elevated	NOT HISPANIC OR LATINO	NA	2005-11-11	0.1053	G3	Low	Kidney Clear Cell Renal Carcinoma	No	No	C64.9	8310-03-01	C64.9	Elevated	YES	2010	NO	90	Right	1.3	NO	NA	NA	NA	39	NA	NA	CCRCC
kirc_tcga	TCGA-B4-5378	TCGA-B4-5378-01	62	NA	M0	N0	Stage I	7th	T1	Renal Cell Carcinoma	Renal Clear Cell Carcinoma	NA	NA	NA	NA	0	NA	5.75	0:DiseaseFree	NA	1	Normal	NOT HISPANIC OR LATINO	NA	2005-11-11	0	G2	Low	Kidney Clear Cell Renal Carcinoma	No	No	C64.9	8310-03-01	C64.9	Normal	YES	2010	NO	90	Right	1.3	NO	NA	NA	NA	NA	NA	NA	CCRCC
kirc_tcga	TCGA-B4-5832	TCGA-B4-5832-01	65	NA	M0	N0	Stage III	7th	T3b	Renal Cell Carcinoma	Renal Clear Cell Carcinoma	NA	NA	NA	NA	0	NA	5.09	0:DiseaseFree	NA	1	Normal	NOT HISPANIC OR LATINO	NA	2005-11-11	0.268	G2	Normal	Kidney Clear Cell Renal Carcinoma	No	No	C64.9	8310-03-01	C64.9	NA	YES	2010	NO	80	Left	1.3	NO	NA	NA	NA	71	NA	NA	CCRCC
kirc_tcga	TCGA-B4-5834	TCGA-B4-5834-01	59	NA	M0	N0	Stage I	7th	T1	Renal Cell Carcinoma	Renal Clear Cell Carcinoma	NA	NA	NA	NA	0	NA	1.25	0:DiseaseFree	NA	0	Normal	NOT HISPANIC OR LATINO	NA	9/28/11	0.084	G1	Normal	Kidney Clear Cell Renal Carcinoma	No	No	C64.9	8310-03-01	C64.9	NA	YES	2010	NO	90	Right	1.2	NO	NA	NA	NA	25	NA	NA	CCRCC
kirc_tcga	TCGA-B4-5835	TCGA-B4-5835-01	64	NA	M0	N0	Stage I	7th	T1	Renal Cell Carcinoma	Renal Clear Cell Carcinoma	NA	NA	NA	NA	0	NA	0.53	0:DiseaseFree	NA	0	Normal	NOT HISPANIC OR LATINO	NA	2005-11-11	0.2862	G2	Normal	Kidney Clear Cell Renal Carcinoma	No	No	C64.9	8310-03-01	C64.9	NA	YES	2010	NO	100	Left	1.4	YES	0	7	NA	77	NA	NA	CCRCC
kirc_tcga	TCGA-B4-5836	TCGA-B4-5836-01	61	NA	M0	N0	Stage I	7th	T1b	Renal Cell Carcinoma	Renal Clear Cell Carcinoma	NA	NA	NA	NA	0	NA	4.63	0:DiseaseFree	NA	1	Normal	NOT HISPANIC OR LATINO	NA	2005-11-11	0.0564	G2	Normal	Kidney Clear Cell Renal Carcinoma	No	No	C64.9	8310-03-01	C64.9	NA	YES	2010	NO	90	Right	1.7	YES	0	2	NA	81	NA	NA	CCRCC
kirc_tcga	TCGA-B4-5838	TCGA-B4-5838-01	52	NA	M0	N1	NA	7th	T3	Renal Cell Carcinoma	Renal Clear Cell Carcinoma	NA	NA	NA	NA	0	NA	5.45	0:DiseaseFree	NA	1	Normal	NOT HISPANIC OR LATINO	NA	2005-11-11	0.1174	G2	Normal	Kidney Clear Cell Renal Carcinoma	No	No	C64.9	8310-03-01	C64.9	NA	YES	2010	NO	80	Left	1	YES	2	18	NA	68	NA	NA	CCRCC
kirc_tcga	TCGA-B4-5843	TCGA-B4-5843-01	45	NA	M0	N0	Stage I	7th	T1	Renal Cell Carcinoma	Renal Clear Cell Carcinoma	NA	NA	NA	NA	0	NA	0.36	0:DiseaseFree	NA	1	Normal	NOT HISPANIC OR LATINO	NA	5/20/11	0.2384	G2	Normal	Kidney Clear Cell Renal Carcinoma	No	No	C64.9	8310-03-01	C64.9	NA	YES	2010	NO	90	Right	1	NO	NA	NA	NA	52	NA	NA	CCRCC
kirc_tcga	TCGA-B4-5844	TCGA-B4-5844-01	61	NA	M0	N0	Stage II	7th	T2	Renal Cell Carcinoma	Renal Clear Cell Carcinoma	NA	NA	NA	NA	0	NA	0.23	0:DiseaseFree	NA	1	Normal	NOT HISPANIC OR LATINO	NA	5/20/11	0.0316	G1	Normal	Kidney Clear Cell Renal Carcinoma	No	No	C64.9	8310-03-01	C64.9	NA	YES	2010	NO	80	Right	1.1	NO	NA	NA	NA	72	NA	NA	CCRCC
kirc_tcga	TCGA-B8-4143	TCGA-B8-4143-01	66	NA	M1	N0	Stage IV	NA	T3a	Renal Cell Carcinoma	Renal Clear Cell Carcinoma	NA	NA	NA	NA	0	NA	NA	NA	NA	NA	NA	NOT HISPANIC OR LATINO	NA	2011-11-10	0.1454	G3	Low	Kidney Clear Cell Renal Carcinoma	No	No	C64.9	8310-03-01	C64.9	NA	YES	2002	NO	NA	Left	1	YES	0	2	NA	68	NA	NA	CCRCC
kirc_tcga	TCGA-B8-4146	TCGA-B8-4146-01	41	NA	M0	NX	Stage I	6th	T1b	Renal Cell Carcinoma	Renal Clear Cell Carcinoma	NA	NA	NA	NA	0	NA	16.79	0:DiseaseFree	NA	NA	NA	NOT HISPANIC OR LATINO	NA	2006-01-11	0.1082	G2	NA	Kidney Clear Cell Renal Carcinoma	No	No	C64.9	8310-03-01	C64.9	NA	YES	2009	NO	NA	Right	1.1	NO	NA	NA	NA	36	NA	NA	CCRCC
kirc_tcga	TCGA-B8-4148	TCGA-B8-4148-01	63	NA	M0	N0	Stage I	6th	T1a	Renal Cell Carcinoma	Renal Clear Cell Carcinoma	NA	NA	NA	NA	0	NA	49.93	0:DiseaseFree	NA	NA	NA	NOT HISPANIC OR LATINO	NA	2011-11-10	0.0822	G3	Normal	Kidney Clear Cell Renal Carcinoma	No	No	C64.9	8310-03-01	C64.9	Normal	YES	2009	NO	NA	Left	0.8	NO	NA	NA	NA	40	NA	NA	CCRCC
kirc_tcga	TCGA-B8-4151	TCGA-B8-4151-01	51	NA	M0	N0	Stage III	6th	T3a	Renal Cell Carcinoma	Renal Clear Cell Carcinoma	NA	NA	NA	NA	0	NA	42.67	0:DiseaseFree	NA	NA	NA	HISPANIC OR LATINO	NA	11/15/10	0.0321	G2	Normal	Kidney Clear Cell Renal Carcinoma	No	No	C64.9	8310-03-01	C64.9	Normal	YES	2009	NO	NA	Right	1.1	NO	NA	NA	NA	64	NA	NA	CCRCC
kirc_tcga	TCGA-B8-4153	TCGA-B8-4153-01	74	NA	M0	NX	Stage III	7th	T3a	Renal Cell Carcinoma	Renal Clear Cell Carcinoma	NA	NA	NA	NA	0	NA	7.33	1:Recurred/Progressed	NA	NA	NA	NOT HISPANIC OR LATINO	NA	2006-01-11	0.0189	G3	Low	Kidney Clear Cell Renal Carcinoma	No	No	C64.9	8310-03-01	C64.9	Normal	YES	2010	NO	NA	Left	1	NO	NA	NA	NA	55	NA	NA	CCRCC
kirc_tcga	TCGA-B8-4154	TCGA-B8-4154-01	73	NA	M0	N0	Stage I	7th	T1a	Renal Cell Carcinoma	Renal Clear Cell Carcinoma	NA	NA	NA	NA	0	NA	45.34	0:DiseaseFree	NA	NA	NA	NOT HISPANIC OR LATINO	NA	2011-11-10	0.0328	G2	Normal	Kidney Clear Cell Renal Carcinoma	No	No	C64.9	8310-03-01	C64.9	Normal	YES	2010	NO	NA	Left	1	NO	NA	NA	NA	48	NA	NA	CCRCC
kirc_tcga	TCGA-B8-4619	TCGA-B8-4619-01	58	NA	M0	N0	Stage I	7th	T1a	Renal Cell Carcinoma	Renal Clear Cell Carcinoma	NA	NA	NA	NA	0	NA	17.18	0:DiseaseFree	NA	NA	NA	NOT HISPANIC OR LATINO	NA	2011-11-10	0.1792	G2	Normal	Kidney Clear Cell Renal Carcinoma	No	No	C64.9	8310-03-01	C64.9	NA	YES	2010	NO	NA	Left	1	NO	NA	NA	NA	23	NA	NA	CCRCC
kirc_tcga	TCGA-B8-4620	TCGA-B8-4620-01	70	NA	M0	N0	Stage III	7th	T3a	Renal Cell Carcinoma	Renal Clear Cell Carcinoma	NA	NA	NA	NA	0	NA	19.84	1:Recurred/Progressed	NA	NA	NA	NOT HISPANIC OR LATINO	NA	2011-11-10	0.5246	G2	Low	Kidney Clear Cell Renal Carcinoma	No	No	C64.9	8310-03-01	C64.9	NA	YES	2010	NO	NA	Left	0.8	YES	0	2	NA	68	NA	NA	CCRCC
kirc_tcga	TCGA-B8-4621	TCGA-B8-4621-01	63	NA	M0	N0	Stage I	7th	T1b	Renal Cell Carcinoma	Renal Clear Cell Carcinoma	NA	NA	NA	NA	0	NA	25.89	0:DiseaseFree	NA	NA	NA	NOT HISPANIC OR LATINO	NA	2004-11-11	0.2346	G3	Low	Kidney Clear Cell Renal Carcinoma	No	Yes	C64.9	8310-03-01	C64.9	Normal	YES	2010	NO	NA	Left	1.1	NO	NA	NA	NA	85	NA	NA	CCRCC
kirc_tcga	TCGA-B8-4622	TCGA-B8-4622-01	57	NA	M1	N0	Stage IV	7th	T3a	Renal Cell Carcinoma	Renal Clear Cell Carcinoma	NA	NA	NA	NA	0	NA	40.31	1:Recurred/Progressed	NA	NA	NA	NOT HISPANIC OR LATINO	NA	2011-11-10	0.1911	G3	Low	Kidney Clear Cell Renal Carcinoma	No	No	C64.9	8310-03-01	C64.9	NA	YES	2010	NO	NA	Left	1.5	NO	NA	NA	NA	32	NA	NA	CCRCC
kirc_tcga	TCGA-B8-5158	TCGA-B8-5158-01	56	NA	M0	N1	Stage III	7th	T3a	Renal Cell Carcinoma	Renal Clear Cell Carcinoma	NA	NA	NA	NA	0	NA	40.01	0:DiseaseFree	NA	NA	NA	NOT HISPANIC OR LATINO	NA	11/15/10	0.0455	G4	Normal	Kidney Clear Cell Renal Carcinoma	No	No	C64.9	8310-03-01	C64.9	NA	YES	2010	NO	NA	Left	1.4	YES	1	15	NA	51	NA	NA	CCRCC
kirc_tcga	TCGA-B8-5159	TCGA-B8-5159-01	61	NA	M0	N0	Stage I	7th	T1a	Renal Cell Carcinoma	Renal Clear Cell Carcinoma	NA	NA	NA	NA	0	NA	23.72	0:DiseaseFree	NA	NA	NA	NOT HISPANIC OR LATINO	NA	11/16/10	0.2017	G3	Normal	Kidney Clear Cell Renal Carcinoma	No	No	C64.9	8310-03-01	C64.9	Normal	YES	2010	NO	NA	Right	1	NO	NA	NA	NA	52	NA	NA	CCRCC
kirc_tcga	TCGA-B8-5162	TCGA-B8-5162-01	62	NA	M0	NX	Stage II	7th	T2a	Renal Cell Carcinoma	Renal Clear Cell Carcinoma	NA	NA	NA	NA	0	NA	1.18	0:DiseaseFree	NA	NA	NA	NOT HISPANIC OR LATINO	NA	5/26/11	0.1605	G2	Low	Kidney Clear Cell Renal Carcinoma	Yes	Yes	C64.9	8310-03-01	C64.9	NA	YES	2010	NO	NA	Left	1.2	NO	NA	NA	NA	90	NA	NA	CCRCC
kirc_tcga	TCGA-B8-5163	TCGA-B8-5163-01	63	NA	M0	N0	Stage III	7th	T3a	Renal Cell Carcinoma	Renal Clear Cell Carcinoma	NA	NA	NA	NA	0	NA	27	0:DiseaseFree	NA	NA	NA	NOT HISPANIC OR LATINO	NA	11/16/10	0.1888	G3	NA	Kidney Clear Cell Renal Carcinoma	No	No	C64.9	8310-03-01	C64.9	NA	YES	2010	NO	NA	Right	1.3	NO	NA	NA	NA	62	NA	NA	CCRCC
kirc_tcga	TCGA-B8-5164	TCGA-B8-5164-01	65	NA	M0	N0	Stage III	7th	T3a	Renal Cell Carcinoma	Renal Clear Cell Carcinoma	NA	NA	NA	NA	0	NA	0.85	0:DiseaseFree	NA	NA	NA	NOT HISPANIC OR LATINO	NA	11/16/10	0.1297	G3	NA	Kidney Clear Cell Renal Carcinoma	No	No	C64.9	8310-03-01	C64.9	NA	YES	2010	NO	NA	Right	1.5	NO	NA	NA	NA	75	NA	NA	CCRCC
kirc_tcga	TCGA-B8-5165	TCGA-B8-5165-01	43	NA	M0	N0	Stage I	7th	T1a	Renal Cell Carcinoma	Renal Clear Cell Carcinoma	NA	NA	NA	NA	0	NA	24.21	0:DiseaseFree	NA	NA	NA	NOT HISPANIC OR LATINO	NA	11/16/10	0.0193	G2	Low	Kidney Clear Cell Renal Carcinoma	No	No	C64.9	8310-03-01	C64.9	NA	YES	2010	NO	NA	Right	1.2	NO	NA	NA	NA	16	NA	NA	CCRCC
kirc_tcga	TCGA-B8-5545	TCGA-B8-5545-01	42	NA	M0	N0	Stage I	7th	T1a	Renal Cell Carcinoma	Renal Clear Cell Carcinoma	NA	NA	NA	NA	0	NA	50.1	0:DiseaseFree	NA	NA	NA	NOT HISPANIC OR LATINO	NA	2004-11-11	0.0498	G2	Low	Kidney Clear Cell Renal Carcinoma	No	No	C64.9	8310-03-01	C64.9	NA	YES	2010	NO	NA	Left	0.9	NO	NA	NA	NA	20	NA	NA	CCRCC
kirc_tcga	TCGA-B8-5546	TCGA-B8-5546-01	38	NA	M0	N0	Stage I	NA	T1b	Renal Cell Carcinoma	Renal Clear Cell Carcinoma	NA	NA	NA	NA	0	NA	16.59	0:DiseaseFree	NA	NA	NA	NOT HISPANIC OR LATINO	NA	2004-11-11	0.0003	G2	Normal	Kidney Clear Cell Renal Carcinoma	No	No	C64.9	8310-03-01	C64.9	Elevated	YES	2010	NO	NA	Right	1.3	NO	NA	NA	NA	15	NA	NA	CCRCC
kirc_tcga	TCGA-B8-5549	TCGA-B8-5549-01	53	NA	M0	N0	Stage I	7th	T1b	Renal Cell Carcinoma	Renal Clear Cell Carcinoma	NA	NA	NA	NA	0	NA	6.37	0:DiseaseFree	NA	NA	NA	NOT HISPANIC OR LATINO	NA	2004-11-11	0.1663	G3	Normal	Kidney Clear Cell Renal Carcinoma	No	No	C64.9	8310-03-01	C64.9	NA	YES	2010	NO	NA	Right	0.9	NO	NA	NA	NA	57	NA	NA	CCRCC
kirc_tcga	TCGA-B8-5550	TCGA-B8-5550-01	71	NA	M0	N0	Stage III	7th	T3a	Renal Cell Carcinoma	Renal Clear Cell Carcinoma	NA	NA	NA	NA	0	NA	22.8	1:Recurred/Progressed	NA	NA	NA	NOT HISPANIC OR LATINO	NA	2004-11-11	0.3067	G3	Normal	Kidney Clear Cell Renal Carcinoma	No	No	C64.9	8310-03-01	C64.9	NA	YES	2010	NO	NA	Right	0.7	YES	0	3	NA	76	NA	NA	CCRCC
kirc_tcga	TCGA-B8-5551	TCGA-B8-5551-01	65	NA	M0	N0	Stage I	7th	T1b	Renal Cell Carcinoma	Renal Clear Cell Carcinoma	NA	NA	NA	NA	0	NA	0.53	0:DiseaseFree	NA	NA	NA	NOT HISPANIC OR LATINO	NA	2004-11-11	0.0111	G3	Normal	Kidney Clear Cell Renal Carcinoma	No	No	C64.9	8310-03-01	C64.9	NA	YES	2010	NO	NA	Right	1	NO	NA	NA	NA	43	NA	NA	CCRCC
kirc_tcga	TCGA-B8-5552	TCGA-B8-5552-01	41	NA	M0	NX	Stage I	NA	T1b	Renal Cell Carcinoma	Renal Clear Cell Carcinoma	NA	NA	NA	NA	0	NA	34.36	0:DiseaseFree	NA	NA	NA	NOT HISPANIC OR LATINO	NA	2006-01-11	0.0571	G2	Normal	Kidney Clear Cell Renal Carcinoma	No	No	C64.9	8310-03-01	C64.9	NA	YES	2010	NO	NA	Right	1.2	NO	NA	NA	NA	31	NA	NA	CCRCC
kirc_tcga	TCGA-B8-5553	TCGA-B8-5553-01	67	NA	M0	N0	Stage I	NA	T1b	Renal Cell Carcinoma	Renal Clear Cell Carcinoma	NA	NA	NA	NA	0	NA	14.29	0:DiseaseFree	NA	NA	NA	NOT HISPANIC OR LATINO	NA	2004-11-11	0.091	G2	Normal	Kidney Clear Cell Renal Carcinoma	No	No	C64.9	8310-03-01	C64.9	Normal	YES	2010	NO	NA	Left	1.1	NO	NA	NA	NA	41	NA	NA	CCRCC
kirc_tcga	TCGA-B8-A54D	TCGA-B8-A54D-01	69	M0	MX	NX	Stage III	7th	T3a	Renal Cell Carcinoma	Renal Clear Cell Carcinoma	NA	NA	NA	537	0	NA	27.27	0:DiseaseFree	NA	NA	NA	NOT HISPANIC OR LATINO	NA	2/27/13	0.1187	G2	NA	Kidney Clear Cell Renal Carcinoma	No	No	C64.9	8312-03-01	C64.9	Normal	YES	2011	NO	NA	Left	NA	NO	NA	NA	NA	NA	NO	FALSE	CCRCC
kirc_tcga	TCGA-B8-A54E	TCGA-B8-A54E-01	62	M0	MX	NX	Stage I	7th	T1b	Renal Cell Carcinoma	Renal Clear Cell Carcinoma	NA	NA	NA	603	0	NA	29.86	0:DiseaseFree	NA	NA	NA	HISPANIC OR LATINO	NA	2/27/13	0.011	G3	NA	Kidney Clear Cell Renal Carcinoma	No	No	C64.9	8312-03-01	C64.9	Normal	YES	2011	NO	NA	Right	NA	NO	NA	NA	NA	NA	NO	FALSE	CCRCC
kirc_tcga	TCGA-B8-A54F	TCGA-B8-A54F-01	49	M0	MX	NX	Stage I	7th	T1a	Renal Cell Carcinoma	Renal Clear Cell Carcinoma	NA	NA	NA	321	0	NA	17.05	0:DiseaseFree	NA	NA	NA	NOT HISPANIC OR LATINO	NA	2/27/13	0.1164	G2	NA	Kidney Clear Cell Renal Carcinoma	No	No	C64.9	8312-03-01	C64.9	Normal	YES	2012	NO	NA	Left	NA	NO	NA	NA	NA	NA	NO	FALSE	CCRCC
kirc_tcga	TCGA-B8-A54G	TCGA-B8-A54G-01	50	M0	MX	NX	Stage I	7th	T1a	Renal Cell Carcinoma	Renal Clear Cell Carcinoma	NA	NA	NA	313	0	NA	1.74	0:DiseaseFree	NA	NA	NA	NOT HISPANIC OR LATINO	NA	2/27/13	0.1427	G3	NA	Kidney Clear Cell Renal Carcinoma	No	No	C64.9	8312-03-01	C64.9	NA	YES	2012	NO	NA	Right	NA	NO	NA	NA	NA	NA	NO	FALSE	CCRCC
kirc_tcga	TCGA-B8-A54H	TCGA-B8-A54H-01	69	M0	MX	N0	Stage II	7th	T2a	Renal Cell Carcinoma	Renal Clear Cell Carcinoma	NA	NA	NA	160	0	NA	8.41	0:DiseaseFree	NA	NA	NA	NA	NA	2/27/13	0.0712	G3	NA	Kidney Clear Cell Renal Carcinoma	No	Yes, History of Synchronous/Bilateral Malignancy	C64.9	8312-03-01	C64.9	NA	YES	2012	NO	NA	Left	NA	YES	0	2	NA	NA	NO	FALSE	CCRCC
kirc_tcga	TCGA-B8-A54I	TCGA-B8-A54I-01	48	M0	MX	NX	Stage I	7th	T1b	Renal Cell Carcinoma	Renal Clear Cell Carcinoma	NA	NA	NA	138	0	NA	4.93	0:DiseaseFree	NA	NA	NA	NOT HISPANIC OR LATINO	NA	2/27/13	0.2021	G3	NA	Kidney Clear Cell Renal Carcinoma	No	No	C64.9	8312-03-01	C64.9	NA	YES	2012	NO	NA	Left	NA	NO	NA	NA	NA	NA	NO	FALSE	CCRCC
kirc_tcga	TCGA-B8-A54J	TCGA-B8-A54J-01	60	M0	MX	NX	Stage II	7th	T2a	Renal Cell Carcinoma	Renal Clear Cell Carcinoma	NA	NA	NA	82	0	NA	17.35	0:DiseaseFree	NA	NA	NA	NOT HISPANIC OR LATINO	NA	2/27/13	0.0595	G2	Low	Kidney Clear Cell Renal Carcinoma	No	No	C64.9	8312-03-01	C64.9	NA	YES	2012	NO	NA	Right	NA	NO	NA	NA	NA	NA	NO	FALSE	CCRCC
kirc_tcga	TCGA-B8-A54K	TCGA-B8-A54K-01	61	M0	MX	NX	Stage I	7th	T1a	Renal Cell Carcinoma	Renal Clear Cell Carcinoma	NA	NA	NA	76	0	NA	15.41	0:DiseaseFree	NA	NA	NA	NOT HISPANIC OR LATINO	NA	2/27/13	0.0001	G1	NA	Kidney Clear Cell Renal Carcinoma	No	Yes, History of Prior Malignancy	C64.9	8312-03-01	C64.9	NA	YES	2012	NO	NA	Right	NA	NO	NA	NA	NA	NA	NO	FALSE	CCRCC
kirc_tcga	TCGA-B8-A7U6	TCGA-B8-A7U6-01	54	M0	NA	NX	Stage I	7th	T1a	Renal Cell Carcinoma	Renal Clear Cell Carcinoma	NA	NA	NA	57	0	NA	16.26	0:DiseaseFree	NA	NA	NA	NOT HISPANIC OR LATINO	NA	12/18/13	0.0322	G3	NA	Kidney Clear Cell Renal Carcinoma	No	No	C64.9	8310-03-01	C64.9	NA	YES	2013	NO	NA	Left	NA	NO	NA	NA	NA	NA	NO	FALSE	CCRCC
kirc_tcga	TCGA-B8-A8YJ	TCGA-B8-A8YJ-01	60	M0	NA	NX	Stage I	7th	T1b	Renal Cell Carcinoma	Renal Clear Cell Carcinoma	NA	NA	NA	68	0	NA	14.16	0:DiseaseFree	NA	NA	NA	NA	NA	2003-10-14	0	G2	Normal	Kidney Clear Cell Renal Carcinoma	No	No	C64.9	8310-03-01	C64.9	NA	YES	2013	NO	NA	Right	NA	NO	NA	NA	NA	NA	NO	FALSE	CCRCC
kirc_tcga	TCGA-BP-4158	TCGA-BP-4158-01	69	NA	M0	N0	Stage I	NA	T1b	Renal Cell Carcinoma	Renal Clear Cell Carcinoma	NA	NA	NA	NA	0	NA	110.94	0:DiseaseFree	NA	NA	NA	NA	NA	10/29/10	0.1837	G2	Low	Kidney Clear Cell Renal Carcinoma	No	Yes	C64.9	8310-03-01	C64.9	NA	YES	2001	NO	NA	Right	1.6	YES	0	5	NA	35	NA	NA	CCRCC
kirc_tcga	TCGA-BP-4159	TCGA-BP-4159-01	70	NA	M0	N0	Stage I	NA	T1b	Renal Cell Carcinoma	Renal Clear Cell Carcinoma	NA	NA	NA	NA	0	NA	77.27	1:Recurred/Progressed	NA	NA	NA	NA	NA	12/21/10	0.1136	G2	Normal	Kidney Clear Cell Renal Carcinoma	No	No	C64.9	8310-03-01	C64.9	NA	YES	2002	NO	NA	Right	1.4	YES	0	NA	NA	56	NA	NA	CCRCC
kirc_tcga	TCGA-BP-4160	TCGA-BP-4160-01	67	NA	M0	N0	Stage III	NA	T3a	Renal Cell Carcinoma	Renal Clear Cell Carcinoma	NA	NA	NA	NA	0	NA	94.65	0:DiseaseFree	NA	NA	NA	HISPANIC OR LATINO	NA	12/21/10	0.1011	G2	Low	Kidney Clear Cell Renal Carcinoma	No	Yes	C64.9	8310-03-01	C64.9	NA	YES	2002	NO	NA	Left	2	YES	0	3	NA	48	NA	NA	CCRCC
kirc_tcga	TCGA-BP-4161	TCGA-BP-4161-01	74	NA	M0	NX	Stage I	NA	T1b	Renal Cell Carcinoma	Renal Clear Cell Carcinoma	NA	NA	NA	NA	0	NA	88.21	1:Recurred/Progressed	NA	NA	NA	NA	NA	11/29/10	0.0825	G3	Low	Kidney Clear Cell Renal Carcinoma	No	No	C64.9	8310-03-01	C64.9	NA	YES	2002	NO	NA	Right	2.1	NO	NA	NA	NA	62	NA	NA	CCRCC
kirc_tcga	TCGA-BP-4162	TCGA-BP-4162-01	65	NA	M0	N0	Stage I	NA	T1b	Renal Cell Carcinoma	Renal Clear Cell Carcinoma	NA	NA	NA	NA	0	NA	100.99	0:DiseaseFree	NA	NA	NA	NA	NA	11/29/10	0.2961	G2	Low	Kidney Clear Cell Renal Carcinoma	No	No	C64.9	8310-03-01	C64.9	NA	YES	2002	NO	NA	Right	2	YES	0	3	NA	41	NA	NA	CCRCC
kirc_tcga	TCGA-BP-4163	TCGA-BP-4163-01	60	NA	M0	N0	Stage III	NA	T3a	Renal Cell Carcinoma	Renal Clear Cell Carcinoma	NA	NA	NA	NA	0	NA	93.27	0:DiseaseFree	NA	NA	NA	NA	NA	11/29/10	0.1774	G3	Low	Kidney Clear Cell Renal Carcinoma	No	No	C64.9	8310-03-01	C64.9	NA	YES	2002	NO	NA	Right	1.5	YES	0	9	NA	46	NA	NA	CCRCC
kirc_tcga	TCGA-BP-4164	TCGA-BP-4164-01	51	NA	M0	NX	Stage III	NA	T3a	Renal Cell Carcinoma	Renal Clear Cell Carcinoma	NA	NA	NA	NA	0	NA	NA	NA	NA	NA	NA	NA	NA	11/29/10	0.0901	G2	Low	Kidney Clear Cell Renal Carcinoma	No	No	C64.9	8310-03-01	C64.9	Normal	YES	2002	NO	NA	Left	1.3	NO	NA	NA	NA	70	NA	NA	CCRCC
kirc_tcga	TCGA-BP-4165	TCGA-BP-4165-01	64	NA	M0	N0	Stage I	NA	T1b	Renal Cell Carcinoma	Renal Clear Cell Carcinoma	NA	NA	NA	NA	0	NA	60.38	1:Recurred/Progressed	NA	NA	NA	NA	NA	11/29/10	0.0212	G1	Low	Kidney Clear Cell Renal Carcinoma	No	No	C64.9	8310-03-01	C64.9	NA	YES	2002	NO	NA	Right	1.1	YES	0	2	NA	2	NA	NA	CCRCC
kirc_tcga	TCGA-BP-4166	TCGA-BP-4166-01	69	NA	M0	N0	Stage III	NA	T3a	Renal Cell Carcinoma	Renal Clear Cell Carcinoma	NA	NA	NA	NA	0	NA	0.43	0:DiseaseFree	NA	NA	NA	NA	NA	11/29/10	0.2422	G3	Low	Kidney Clear Cell Renal Carcinoma	No	No	C64.9	8310-03-01	C64.9	NA	YES	2003	NO	NA	Left	1.6	YES	0	10	NA	1	NA	NA	CCRCC
kirc_tcga	TCGA-BP-4167	TCGA-BP-4167-01	59	NA	M0	NX	Stage III	NA	T3a	Renal Cell Carcinoma	Renal Clear Cell Carcinoma	NA	NA	NA	NA	0	NA	89.29	0:DiseaseFree	NA	NA	NA	NA	NA	11/29/10	0.0359	G2	Low	Kidney Clear Cell Renal Carcinoma	No	No	C64.9	8310-03-01	C64.9	NA	YES	2003	NO	NA	Right	1.3	NO	NA	NA	NA	54	NA	NA	CCRCC
kirc_tcga	TCGA-BP-4169	TCGA-BP-4169-01	76	NA	M0	N0	Stage II	NA	T2	Renal Cell Carcinoma	Renal Clear Cell Carcinoma	NA	NA	NA	NA	0	NA	2.56	1:Recurred/Progressed	NA	NA	NA	NA	NA	12/21/10	0.0281	G2	Low	Kidney Clear Cell Renal Carcinoma	No	No	C64.9	8310-03-01	C64.9	NA	YES	2003	NO	NA	Right	2.5	YES	0	2	NA	40	NA	NA	CCRCC
kirc_tcga	TCGA-BP-4170	TCGA-BP-4170-01	72	NA	M0	N0	Stage I	NA	T1b	Renal Cell Carcinoma	Renal Clear Cell Carcinoma	NA	NA	NA	NA	0	NA	NA	NA	NA	NA	NA	HISPANIC OR LATINO	NA	12/21/10	0.119	G2	Low	Kidney Clear Cell Renal Carcinoma	No	No	C64.9	8310-03-01	C64.9	NA	YES	2003	NO	NA	Left	1.7	YES	0	13	NA	41	NA	NA	CCRCC
kirc_tcga	TCGA-BP-4173	TCGA-BP-4173-01	47	NA	M0	N0	Stage II	NA	T2	Renal Cell Carcinoma	Renal Clear Cell Carcinoma	NA	NA	NA	NA	0	NA	62.19	0:DiseaseFree	NA	NA	NA	NA	NA	12/21/10	0.0199	G3	Low	Kidney Clear Cell Renal Carcinoma	No	No	C64.9	8310-03-01	C64.9	NA	YES	2004	NO	NA	Right	1	YES	0	5	NA	11	NA	NA	CCRCC
kirc_tcga	TCGA-BP-4174	TCGA-BP-4174-01	49	NA	M0	N0	Stage II	NA	T2	Renal Cell Carcinoma	Renal Clear Cell Carcinoma	NA	NA	NA	NA	0	NA	61.73	0:DiseaseFree	NA	NA	NA	NA	NA	12/21/10	0.4568	G3	Low	Kidney Clear Cell Renal Carcinoma	No	No	C64.9	8310-03-01	C64.9	NA	YES	2004	NO	NA	Right	1.4	YES	0	3	NA	31	NA	NA	CCRCC
kirc_tcga	TCGA-BP-4176	TCGA-BP-4176-01	64	NA	M0	NX	Stage I	NA	T1b	Renal Cell Carcinoma	Renal Clear Cell Carcinoma	NA	NA	NA	NA	0	NA	64.22	0:DiseaseFree	NA	NA	NA	NA	NA	12/21/10	0.4937	G2	Normal	Kidney Clear Cell Renal Carcinoma	No	No	C64.9	8310-03-01	C64.9	NA	YES	2005	NO	NA	Right	1.2	NO	NA	NA	NA	85	NA	NA	CCRCC
kirc_tcga	TCGA-BP-4177	TCGA-BP-4177-01	65	NA	M0	NX	Stage I	NA	T1a	Renal Cell Carcinoma	Renal Clear Cell Carcinoma	NA	NA	NA	NA	0	NA	54.86	0:DiseaseFree	NA	NA	NA	NOT HISPANIC OR LATINO	NA	2001-10-11	0.1427	G2	Normal	Kidney Clear Cell Renal Carcinoma	No	No	C64.9	8310-03-01	C64.9	NA	YES	2005	NO	NA	Right	1.2	NO	NA	NA	NA	17	NA	NA	CCRCC
kirc_tcga	TCGA-BP-4325	TCGA-BP-4325-01	64	NA	M0	N0	Stage I	NA	T1b	Renal Cell Carcinoma	Renal Clear Cell Carcinoma	NA	NA	NA	NA	0	NA	97.37	0:DiseaseFree	NA	NA	NA	NA	NA	12/21/10	0.1309	G2	Normal	Kidney Clear Cell Renal Carcinoma	No	No	C64.9	8310-03-01	C64.9	NA	YES	2001	NO	NA	Left	1.2	NO	NA	NA	NA	NA	NA	NA	CCRCC
kirc_tcga	TCGA-BP-4326	TCGA-BP-4326-01	53	NA	M0	N0	Stage I	NA	T1b	Renal Cell Carcinoma	Renal Clear Cell Carcinoma	NA	NA	NA	NA	0	NA	31.47	1:Recurred/Progressed	NA	NA	NA	NA	NA	12/23/10	0.0355	G2	Low	Kidney Clear Cell Renal Carcinoma	No	No	C64.9	8310-03-01	C64.9	NA	YES	2002	NO	NA	Left	2	YES	0	3	NA	49	NA	NA	CCRCC
kirc_tcga	TCGA-BP-4327	TCGA-BP-4327-01	75	NA	M0	N0	Stage II	NA	T2	Renal Cell Carcinoma	Renal Clear Cell Carcinoma	NA	NA	NA	NA	0	NA	NA	NA	NA	NA	NA	NA	NA	2010-11-10	0.1067	G2	Low	Kidney Clear Cell Renal Carcinoma	No	Yes	C64.9	8310-03-01	C64.9	NA	YES	2002	NO	NA	Right	1.8	YES	0	6	NA	NA	NA	NA	CCRCC
kirc_tcga	TCGA-BP-4329	TCGA-BP-4329-01	75	NA	M0	N0	Stage III	NA	T3a	Renal Cell Carcinoma	Renal Clear Cell Carcinoma	NA	NA	NA	NA	0	NA	23	1:Recurred/Progressed	NA	NA	NA	NA	NA	12/22/10	0.1345	G2	Low	Kidney Clear Cell Renal Carcinoma	No	No	C64.9	8310-03-01	C64.9	NA	YES	2002	NO	NA	Right	1.2	YES	0	1	NA	45	NA	NA	CCRCC
kirc_tcga	TCGA-BP-4330	TCGA-BP-4330-01	60	NA	M0	N0	Stage III	NA	T3a	Renal Cell Carcinoma	Renal Clear Cell Carcinoma	NA	NA	NA	NA	0	NA	62.02	0:DiseaseFree	NA	NA	NA	HISPANIC OR LATINO	NA	12/23/10	0.0513	G2	Normal	Kidney Clear Cell Renal Carcinoma	No	No	C64.9	8310-03-01	C64.9	NA	YES	2002	NO	NA	Left	1.3	YES	0	13	NA	34	NA	NA	CCRCC
kirc_tcga	TCGA-BP-4331	TCGA-BP-4331-01	52	NA	M0	N0	Stage I	NA	T1a	Renal Cell Carcinoma	Renal Clear Cell Carcinoma	NA	NA	NA	NA	0	NA	NA	NA	NA	NA	NA	NOT HISPANIC OR LATINO	NA	2001-06-11	0.1327	G2	Low	Kidney Clear Cell Renal Carcinoma	No	Yes	C64.9	8310-03-01	C64.9	NA	YES	2002	NO	NA	Left	1.3	NO	NA	NA	NA	38	NA	NA	CCRCC
kirc_tcga	TCGA-BP-4332	TCGA-BP-4332-01	36	NA	M0	N0	Stage III	NA	T3a	Renal Cell Carcinoma	Renal Clear Cell Carcinoma	NA	NA	NA	NA	0	NA	37.22	0:DiseaseFree	NA	NA	NA	NA	NA	12/23/10	0.1352	G2	Low	Kidney Clear Cell Renal Carcinoma	No	No	C64.9	8310-03-01	C64.9	NA	YES	2002	NO	NA	Left	1.9	NO	NA	NA	NA	NA	NA	NA	CCRCC
kirc_tcga	TCGA-BP-4334	TCGA-BP-4334-01	56	NA	M0	N0	Stage III	NA	T3a	Renal Cell Carcinoma	Renal Clear Cell Carcinoma	NA	NA	NA	NA	0	NA	14.52	1:Recurred/Progressed	NA	NA	NA	NA	NA	12/23/10	0.9477	G3	Low	Kidney Clear Cell Renal Carcinoma	No	No	C64.9	8310-03-01	C64.9	NA	YES	2003	NO	NA	Right	1.6	YES	0	1	NA	NA	NA	NA	CCRCC
kirc_tcga	TCGA-BP-4335	TCGA-BP-4335-01	65	NA	M1	N0	Stage IV	NA	T3a	Renal Cell Carcinoma	Renal Clear Cell Carcinoma	NA	NA	NA	NA	0	NA	14.91	1:Recurred/Progressed	NA	NA	NA	NA	NA	12/23/10	0.1003	G3	Low	Kidney Clear Cell Renal Carcinoma	No	No	C64.9	8310-03-01	C64.9	NA	YES	2003	NO	NA	Left	1.6	NO	NA	NA	NA	NA	NA	NA	CCRCC
kirc_tcga	TCGA-BP-4337	TCGA-BP-4337-01	76	NA	M0	N0	Stage III	NA	T3b	Renal Cell Carcinoma	Renal Clear Cell Carcinoma	NA	NA	NA	NA	0	NA	NA	NA	NA	NA	NA	NA	NA	12/23/10	0.034	G4	Normal	Kidney Clear Cell Renal Carcinoma	No	No	C64.9	8310-03-01	C64.9	NA	YES	2003	NO	NA	Left	1.9	YES	0	4	NA	32	NA	NA	CCRCC
kirc_tcga	TCGA-BP-4338	TCGA-BP-4338-01	43	NA	M0	N0	Stage I	NA	T1b	Renal Cell Carcinoma	Renal Clear Cell Carcinoma	NA	NA	NA	NA	0	NA	84.49	1:Recurred/Progressed	NA	NA	NA	NA	NA	12/23/10	0.4438	G3	Low	Kidney Clear Cell Renal Carcinoma	No	No	C64.9	8310-03-01	C64.9	NA	YES	2003	NO	NA	Left	1.5	NO	NA	NA	NA	53	NA	NA	CCRCC
kirc_tcga	TCGA-BP-4340	TCGA-BP-4340-01	70	NA	M0	N0	Stage I	NA	T1b	Renal Cell Carcinoma	Renal Clear Cell Carcinoma	NA	NA	NA	NA	0	NA	NA	NA	NA	NA	NA	NA	NA	12/23/10	0.2059	G2	Low	Kidney Clear Cell Renal Carcinoma	No	No	C64.9	8310-03-01	C64.9	NA	YES	2003	NO	NA	Right	2.1	NO	NA	NA	NA	1	NA	NA	CCRCC
kirc_tcga	TCGA-BP-4341	TCGA-BP-4341-01	67	NA	M0	NX	Stage III	NA	T3a	Renal Cell Carcinoma	Renal Clear Cell Carcinoma	NA	NA	NA	NA	0	NA	NA	NA	NA	NA	NA	NA	NA	12/17/10	0.0454	G2	Low	Kidney Clear Cell Renal Carcinoma	No	No	C64.9	8310-03-01	C64.9	NA	YES	2003	NO	NA	Left	1.6	NO	NA	NA	NA	41	NA	NA	CCRCC
kirc_tcga	TCGA-BP-4342	TCGA-BP-4342-01	79	NA	M0	N0	Stage II	NA	T2	Renal Cell Carcinoma	Renal Clear Cell Carcinoma	NA	NA	NA	NA	0	NA	7.88	1:Recurred/Progressed	NA	NA	NA	NA	NA	2001-10-11	0.6947	G3	Low	Kidney Clear Cell Renal Carcinoma	Yes	Yes	C64.9	8310-03-01	C64.9	NA	YES	2003	NO	NA	Left	1.9	YES	0	7	NA	1	NA	NA	CCRCC
kirc_tcga	TCGA-BP-4343	TCGA-BP-4343-01	64	NA	M0	N0	Stage III	NA	T3a	Renal Cell Carcinoma	Renal Clear Cell Carcinoma	NA	NA	NA	NA	0	NA	61.63	1:Recurred/Progressed	NA	NA	NA	NA	NA	12/16/10	0.1779	G3	Low	Kidney Clear Cell Renal Carcinoma	No	No	C64.9	8310-03-01	C64.9	NA	YES	2003	NO	NA	Right	1.6	YES	0	7	NA	20	NA	NA	CCRCC
kirc_tcga	TCGA-BP-4344	TCGA-BP-4344-01	75	NA	M0	NX	Stage I	NA	T1a	Renal Cell Carcinoma	Renal Clear Cell Carcinoma	NA	NA	NA	NA	0	NA	54.73	0:DiseaseFree	NA	NA	NA	NA	NA	2001-10-11	0.1291	G2	Low	Kidney Clear Cell Renal Carcinoma	Yes	Yes	C64.9	8310-03-01	C64.9	NA	YES	2006	NO	NA	Right	1.3	NO	NA	NA	NA	NA	NA	NA	CCRCC
kirc_tcga	TCGA-BP-4345	TCGA-BP-4345-01	62	NA	M0	N0	Stage III	NA	T3b	Renal Cell Carcinoma	Renal Clear Cell Carcinoma	NA	NA	NA	NA	0	NA	49.8	0:DiseaseFree	NA	NA	NA	NOT HISPANIC OR LATINO	NA	12/16/10	NA	G3	Normal	Kidney Clear Cell Renal Carcinoma	No	No	C64.9	8310-03-01	C64.9	NA	YES	2006	NO	NA	Right	1.5	YES	0	1	NA	17	NA	NA	CCRCC
kirc_tcga	TCGA-BP-4346	TCGA-BP-4346-01	57	NA	M0	N0	Stage III	NA	T3b	Renal Cell Carcinoma	Renal Clear Cell Carcinoma	NA	NA	NA	NA	0	NA	NA	NA	NA	NA	NA	NA	NA	12/16/10	0.0525	G3	Low	Kidney Clear Cell Renal Carcinoma	No	No	C64.9	8310-03-01	C64.9	NA	YES	2006	NO	NA	Right	2	YES	0	21	NA	34	NA	NA	CCRCC
kirc_tcga	TCGA-BP-4347	TCGA-BP-4347-01	74	NA	M0	NX	Stage III	NA	T3b	Renal Cell Carcinoma	Renal Clear Cell Carcinoma	NA	NA	NA	NA	0	NA	44.91	0:DiseaseFree	NA	NA	NA	NOT HISPANIC OR LATINO	NA	12/16/10	0.2917	G2	Low	Kidney Clear Cell Renal Carcinoma	No	No	C64.9	8310-03-01	C64.9	NA	YES	2006	NO	NA	Right	1.5	NO	NA	NA	NA	34	NA	NA	CCRCC
kirc_tcga	TCGA-BP-4349	TCGA-BP-4349-01	68	NA	M0	NX	Stage I	NA	T1a	Renal Cell Carcinoma	Renal Clear Cell Carcinoma	NA	NA	NA	NA	0	NA	12.22	0:DiseaseFree	NA	NA	NA	NA	NA	12/16/10	0.0497	G2	Low	Kidney Clear Cell Renal Carcinoma	No	No	C64.9	8310-03-01	C64.9	NA	YES	2006	NO	NA	Left	1.5	NO	NA	NA	NA	1	NA	NA	CCRCC
kirc_tcga	TCGA-BP-4351	TCGA-BP-4351-01	51	NA	M0	N0	Stage III	NA	T3a	Renal Cell Carcinoma	Renal Clear Cell Carcinoma	NA	NA	NA	NA	0	NA	28.68	1:Recurred/Progressed	NA	NA	NA	NA	NA	12/16/10	0.21	G2	Low	Kidney Clear Cell Renal Carcinoma	No	No	C64.9	8310-03-01	C64.9	NA	YES	2006	NO	NA	Left	1.5	YES	0	17	NA	52	NA	NA	CCRCC
kirc_tcga	TCGA-BP-4352	TCGA-BP-4352-01	74	NA	M1	N0	Stage IV	NA	T3b	Renal Cell Carcinoma	Renal Clear Cell Carcinoma	NA	NA	NA	NA	0	NA	8.71	1:Recurred/Progressed	NA	NA	NA	NOT HISPANIC OR LATINO	NA	12/16/10	0.5218	G4	Low	Kidney Clear Cell Renal Carcinoma	No	No	C64.9	8310-03-01	C64.9	NA	YES	2007	NO	NA	Right	1.6	YES	0	10	NA	82	NA	NA	CCRCC
kirc_tcga	TCGA-BP-4353	TCGA-BP-4353-01	61	NA	M0	N0	Stage I	NA	T1	Renal Cell Carcinoma	Renal Clear Cell Carcinoma	NA	NA	NA	NA	0	NA	NA	NA	NA	NA	NA	NA	NA	2001-11-11	0.1775	G2	Normal	Kidney Clear Cell Renal Carcinoma	Yes	Yes	C64.9	8310-03-01	C64.9	NA	YES	2007	NO	NA	Left	1.2	NO	NA	NA	NA	NA	NA	NA	CCRCC
kirc_tcga	TCGA-BP-4354	TCGA-BP-4354-01	40	NA	M1	N1	Stage IV	NA	T4	Renal Cell Carcinoma	Renal Clear Cell Carcinoma	NA	NA	NA	NA	0	NA	22.5	1:Recurred/Progressed	NA	NA	NA	NA	NA	12/16/10	0.0004	G4	Low	Kidney Clear Cell Renal Carcinoma	Yes	No	C64.9	8310-03-01	C64.9	Normal	YES	2006	NO	NA	Left	2.3	YES	1	21	NA	22	NA	NA	CCRCC
kirc_tcga	TCGA-BP-4355	TCGA-BP-4355-01	59	NA	M0	NX	Stage III	NA	T3a	Renal Cell Carcinoma	Renal Clear Cell Carcinoma	NA	NA	NA	NA	0	NA	NA	NA	NA	NA	NA	NA	NA	2001-06-11	0.0496	G4	Low	Kidney Clear Cell Renal Carcinoma	No	No	C64.9	8310-03-01	C64.9	NA	YES	2008	NO	NA	Left	2.2	NO	NA	NA	NA	1	NA	NA	CCRCC
kirc_tcga	TCGA-BP-4756	TCGA-BP-4756-01	62	NA	M0	N0	Stage I	NA	T1b	Renal Cell Carcinoma	Renal Clear Cell Carcinoma	NA	NA	NA	NA	0	NA	12.29	0:DiseaseFree	NA	NA	NA	NA	NA	2001-06-11	0.2568	G2	Normal	Kidney Clear Cell Renal Carcinoma	No	No	C64.9	8310-03-01	C64.9	NA	YES	2003	NO	NA	Right	1.5	YES	0	1	NA	36	NA	NA	CCRCC
kirc_tcga	TCGA-BP-4758	TCGA-BP-4758-01	40	NA	M0	NX	Stage I	NA	T1a	Renal Cell Carcinoma	Renal Clear Cell Carcinoma	NA	NA	NA	NA	0	NA	72.54	0:DiseaseFree	NA	NA	NA	NA	NA	2001-06-11	0.0823	G2	Low	Kidney Clear Cell Renal Carcinoma	No	No	C64.9	8310-03-01	C64.9	NA	YES	2004	NO	NA	Right	1.9	NO	NA	NA	NA	1	NA	NA	CCRCC
kirc_tcga	TCGA-BP-4759	TCGA-BP-4759-01	50	NA	M0	NX	Stage I	NA	T1a	Renal Cell Carcinoma	Renal Clear Cell Carcinoma	NA	NA	NA	NA	0	NA	77.92	0:DiseaseFree	NA	NA	NA	NOT HISPANIC OR LATINO	NA	2001-06-11	0.1094	G2	Normal	Kidney Clear Cell Renal Carcinoma	No	No	C64.9	8310-03-01	C64.9	NA	YES	2004	NO	NA	Left	1.1	NO	NA	NA	NA	1	NA	NA	CCRCC
kirc_tcga	TCGA-BP-4760	TCGA-BP-4760-01	69	NA	M0	NX	Stage I	NA	T1a	Renal Cell Carcinoma	Renal Clear Cell Carcinoma	NA	NA	NA	NA	0	NA	47.86	1:Recurred/Progressed	NA	NA	NA	NOT HISPANIC OR LATINO	NA	1/14/11	0.0001	G2	Normal	Kidney Clear Cell Renal Carcinoma	No	Yes	C64.9	8310-03-01	C64.9	NA	YES	2004	NO	NA	Left	1.3	NO	NA	NA	NA	27	NA	NA	CCRCC
kirc_tcga	TCGA-BP-4761	TCGA-BP-4761-01	57	NA	M0	N1	Stage III	NA	T3a	Renal Cell Carcinoma	Renal Clear Cell Carcinoma	NA	NA	NA	NA	0	NA	5.98	0:DiseaseFree	NA	NA	NA	NA	NA	2001-12-11	0.3761	G4	Low	Kidney Clear Cell Renal Carcinoma	No	No	C64.9	8310-03-01	C64.9	NA	YES	2004	NO	NA	Right	1.3	YES	2	16	NA	64	NA	NA	CCRCC
kirc_tcga	TCGA-BP-4762	TCGA-BP-4762-01	42	NA	M0	NX	Stage I	NA	T1a	Renal Cell Carcinoma	Renal Clear Cell Carcinoma	NA	NA	NA	NA	0	NA	NA	NA	NA	NA	NA	NA	NA	2001-12-11	0.0555	G3	Low	Kidney Clear Cell Renal Carcinoma	No	Yes	C64.9	8310-03-01	C64.9	NA	YES	2004	NO	NA	Left	1.4	NO	NA	NA	NA	1	NA	NA	CCRCC
kirc_tcga	TCGA-BP-4763	TCGA-BP-4763-01	79	NA	M0	NX	Stage I	NA	T1a	Renal Cell Carcinoma	Renal Clear Cell Carcinoma	NA	NA	NA	NA	0	NA	NA	NA	NA	NA	NA	NA	NA	2001-12-11	0.3063	G2	Low	Kidney Clear Cell Renal Carcinoma	No	No	C64.9	8310-03-01	C64.9	NA	YES	2004	NO	NA	Right	1	NO	NA	NA	NA	1	NA	NA	CCRCC
kirc_tcga	TCGA-BP-4765	TCGA-BP-4765-01	43	NA	M0	NX	Stage I	NA	T1a	Renal Cell Carcinoma	Renal Clear Cell Carcinoma	NA	NA	NA	NA	0	NA	71.75	0:DiseaseFree	NA	NA	NA	NA	NA	2001-12-11	0.0646	G2	Normal	Kidney Clear Cell Renal Carcinoma	No	No	C64.9	8310-03-01	C64.9	NA	YES	2004	NO	NA	Right	1.6	NO	NA	NA	NA	1	NA	NA	CCRCC
kirc_tcga	TCGA-BP-4766	TCGA-BP-4766-01	43	NA	M0	NX	Stage I	NA	T1a	Renal Cell Carcinoma	Renal Clear Cell Carcinoma	NA	NA	NA	NA	0	NA	48.03	0:DiseaseFree	NA	NA	NA	NA	NA	2001-12-11	0.1618	G3	Low	Kidney Clear Cell Renal Carcinoma	No	No	C64.9	8310-03-01	C64.9	NA	YES	2004	NO	NA	Right	1.5	NO	NA	NA	NA	37	NA	NA	CCRCC
kirc_tcga	TCGA-BP-4768	TCGA-BP-4768-01	72	NA	M0	N0	Stage I	NA	T1a	Renal Cell Carcinoma	Renal Clear Cell Carcinoma	NA	NA	NA	NA	0	NA	13.14	0:DiseaseFree	NA	NA	NA	NA	NA	2001-12-11	0.4768	G2	Low	Kidney Clear Cell Renal Carcinoma	No	No	C64.9	8310-03-01	C64.9	NA	YES	2005	NO	NA	Left	1	YES	0	7	NA	45	NA	NA	CCRCC
kirc_tcga	TCGA-BP-4769	TCGA-BP-4769-01	63	NA	M0	NX	Stage I	NA	T1a	Renal Cell Carcinoma	Renal Clear Cell Carcinoma	NA	NA	NA	NA	0	NA	61.63	0:DiseaseFree	NA	NA	NA	NOT HISPANIC OR LATINO	NA	1/14/11	0	G2	Low	Kidney Clear Cell Renal Carcinoma	No	No	C64.9	8310-03-01	C64.9	NA	YES	2005	NO	NA	Left	1.4	NO	NA	NA	NA	NA	NA	NA	CCRCC
kirc_tcga	TCGA-BP-4770	TCGA-BP-4770-01	73	NA	M0	N0	Stage IV	NA	T4	Renal Cell Carcinoma	Renal Clear Cell Carcinoma	NA	NA	NA	NA	0	NA	6.83	1:Recurred/Progressed	NA	NA	NA	NA	NA	2005-04-11	0.4006	G4	Low	Kidney Clear Cell Renal Carcinoma	No	No	C64.9	8310-03-01	C64.9	Normal	YES	2005	NO	NA	Left	1.5	YES	0	13	NA	58	NA	NA	CCRCC
kirc_tcga	TCGA-BP-4771	TCGA-BP-4771-01	62	NA	M1	N0	Stage IV	NA	T3a	Renal Cell Carcinoma	Renal Clear Cell Carcinoma	NA	NA	NA	NA	0	NA	3.61	1:Recurred/Progressed	NA	NA	NA	NA	NA	2001-12-11	0.1248	G4	Normal	Kidney Clear Cell Renal Carcinoma	Yes	No	C64.9	8310-03-01	C64.9	NA	YES	2005	NO	NA	Right	1.3	YES	0	5	NA	19	NA	NA	CCRCC
kirc_tcga	TCGA-BP-4774	TCGA-BP-4774-01	57	NA	M0	NX	Stage I	NA	T1a	Renal Cell Carcinoma	Renal Clear Cell Carcinoma	NA	NA	NA	NA	0	NA	61.93	0:DiseaseFree	NA	NA	NA	NA	NA	2011-1-00	0.0429	G2	Normal	Kidney Clear Cell Renal Carcinoma	No	No	C64.9	8310-03-01	C64.9	NA	YES	2005	NO	NA	Right	2	NO	NA	NA	NA	37	NA	NA	CCRCC
kirc_tcga	TCGA-BP-4775	TCGA-BP-4775-01	55	NA	M0	NX	Stage I	NA	T1a	Renal Cell Carcinoma	Renal Clear Cell Carcinoma	NA	NA	NA	NA	0	NA	60.55	0:DiseaseFree	NA	NA	NA	NA	NA	2011-1-00	0.4593	G2	Low	Kidney Clear Cell Renal Carcinoma	No	Yes	C64.9	8310-03-01	C64.9	NA	YES	2005	NO	NA	Left	0.8	NO	NA	NA	NA	37	NA	NA	CCRCC
kirc_tcga	TCGA-BP-4776	TCGA-BP-4776-01	52	NA	M0	NX	Stage I	NA	T1a	Renal Cell Carcinoma	Renal Clear Cell Carcinoma	NA	NA	NA	NA	0	NA	13.5	0:DiseaseFree	NA	NA	NA	NA	NA	2011-1-00	0.0481	G2	Normal	Kidney Clear Cell Renal Carcinoma	No	No	C64.9	8310-03-01	C64.9	NA	YES	2005	NO	NA	Left	1.5	NO	NA	NA	NA	NA	NA	NA	CCRCC
kirc_tcga	TCGA-BP-4777	TCGA-BP-4777-01	46	NA	M0	NX	Stage I	NA	T1a	Renal Cell Carcinoma	Renal Clear Cell Carcinoma	NA	NA	NA	NA	0	NA	56.87	0:DiseaseFree	NA	NA	NA	NOT HISPANIC OR LATINO	NA	2011-1-00	0.1246	G3	Low	Kidney Clear Cell Renal Carcinoma	No	No	C64.9	8310-03-01	C64.9	NA	YES	2005	NO	NA	Right	1	NO	NA	NA	NA	12	NA	NA	CCRCC
kirc_tcga	TCGA-BP-4781	TCGA-BP-4781-01	78	NA	M0	NX	Stage I	NA	T1a	Renal Cell Carcinoma	Renal Clear Cell Carcinoma	NA	NA	NA	NA	0	NA	68.33	0:DiseaseFree	NA	NA	NA	NA	NA	2005-04-11	0.415	G3	Low	Kidney Clear Cell Renal Carcinoma	No	No	C64.9	8310-03-01	C64.9	NA	YES	2005	NO	NA	Right	1.5	NO	NA	NA	NA	30	NA	NA	CCRCC
kirc_tcga	TCGA-BP-4782	TCGA-BP-4782-01	55	NA	M0	NX	Stage I	NA	T1a	Renal Cell Carcinoma	Renal Clear Cell Carcinoma	NA	NA	NA	NA	0	NA	11.63	0:DiseaseFree	NA	NA	NA	NA	NA	2011-1-00	0.1408	G2	Low	Kidney Clear Cell Renal Carcinoma	No	No	C64.9	8310-03-01	C64.9	NA	YES	2005	NO	NA	Left	1.1	NO	NA	NA	NA	77	NA	NA	CCRCC
kirc_tcga	TCGA-BP-4784	TCGA-BP-4784-01	67	NA	M0	NX	Stage I	NA	T1a	Renal Cell Carcinoma	Renal Clear Cell Carcinoma	NA	NA	NA	NA	0	NA	60.91	0:DiseaseFree	NA	NA	NA	NA	NA	2005-09-11	0	G2	Normal	Kidney Clear Cell Renal Carcinoma	No	No	C64.9	8310-03-01	C64.9	Normal	YES	2005	NO	NA	Right	1.1	NO	NA	NA	NA	NA	NA	NA	CCRCC
kirc_tcga	TCGA-BP-4787	TCGA-BP-4787-01	59	NA	M1	N0	Stage IV	NA	T3a	Renal Cell Carcinoma	Renal Clear Cell Carcinoma	NA	NA	NA	NA	0	NA	14.49	1:Recurred/Progressed	NA	NA	NA	NA	NA	2005-09-11	0.4447	G4	Low	Kidney Clear Cell Renal Carcinoma	No	No	C64.9	8310-03-01	C64.9	Normal	YES	2007	NO	NA	Left	2.4	YES	0	19	NA	46	NA	NA	CCRCC
kirc_tcga	TCGA-BP-4789	TCGA-BP-4789-01	48	NA	M0	NX	Stage I	NA	T1a	Renal Cell Carcinoma	Renal Clear Cell Carcinoma	NA	NA	NA	NA	0	NA	48.92	0:DiseaseFree	NA	NA	NA	NA	NA	2005-09-11	0.0795	G2	Normal	Kidney Clear Cell Renal Carcinoma	No	No	C64.9	8310-03-01	C64.9	NA	YES	2007	NO	NA	Right	0.9	NO	NA	NA	NA	1	NA	NA	CCRCC
kirc_tcga	TCGA-BP-4790	TCGA-BP-4790-01	76	NA	M0	NX	Stage I	NA	T1a	Renal Cell Carcinoma	Renal Clear Cell Carcinoma	NA	NA	NA	NA	0	NA	NA	NA	NA	NA	NA	NA	NA	2005-09-11	0.0953	G2	Normal	Kidney Clear Cell Renal Carcinoma	No	No	C64.9	8310-03-01	C64.9	NA	YES	2007	NO	NA	Right	1.3	NO	NA	NA	NA	21	NA	NA	CCRCC
kirc_tcga	TCGA-BP-4795	TCGA-BP-4795-01	74	NA	M0	N0	Stage I	NA	T1a	Renal Cell Carcinoma	Renal Clear Cell Carcinoma	NA	NA	NA	NA	0	NA	20.37	0:DiseaseFree	NA	NA	NA	NA	NA	2011-1-00	0.0196	G2	Low	Kidney Clear Cell Renal Carcinoma	No	Yes	C64.9	8310-03-01	C64.9	NA	YES	2007	NO	NA	Right	0.9	YES	0	2	NA	25	NA	NA	CCRCC
kirc_tcga	TCGA-BP-4797	TCGA-BP-4797-01	34	NA	M0	N0	Stage III	NA	T3b	Renal Cell Carcinoma	Renal Clear Cell Carcinoma	NA	NA	NA	NA	0	NA	36.37	0:DiseaseFree	NA	NA	NA	NOT HISPANIC OR LATINO	NA	2005-09-11	0.1265	G3	Normal	Kidney Clear Cell Renal Carcinoma	No	No	C64.9	8310-03-01	C64.9	NA	YES	2007	NO	NA	Right	1.2	YES	0	5	NA	17	NA	NA	CCRCC
kirc_tcga	TCGA-BP-4798	TCGA-BP-4798-01	74	NA	M1	N0	NA	NA	T3b	Renal Cell Carcinoma	Renal Clear Cell Carcinoma	NA	NA	NA	NA	0	NA	NA	NA	NA	NA	NA	NA	NA	2005-09-11	0.1788	G4	Low	Kidney Clear Cell Renal Carcinoma	No	No	C64.9	8310-03-01	C64.9	NA	YES	2007	NO	NA	Left	1.1	YES	0	30	NA	1	NA	NA	CCRCC
kirc_tcga	TCGA-BP-4799	TCGA-BP-4799-01	70	NA	M0	N0	Stage III	NA	T3b	Renal Cell Carcinoma	Renal Clear Cell Carcinoma	NA	NA	NA	NA	0	NA	11.56	1:Recurred/Progressed	NA	NA	NA	NA	NA	2005-09-11	0.1476	G3	Normal	Kidney Clear Cell Renal Carcinoma	No	Yes	C64.9	8310-03-01	C64.9	NA	YES	2007	NO	NA	Right	1	YES	0	2	NA	19	NA	NA	CCRCC
kirc_tcga	TCGA-BP-4801	TCGA-BP-4801-01	57	NA	M0	NX	Stage I	NA	T1a	Renal Cell Carcinoma	Renal Clear Cell Carcinoma	NA	NA	NA	NA	0	NA	36.93	0:DiseaseFree	NA	NA	NA	NA	NA	2001-12-11	0.0982	G2	Low	Kidney Clear Cell Renal Carcinoma	No	No	C64.9	8310-03-01	C64.9	NA	YES	2007	NO	NA	Left	2	NO	NA	NA	NA	57	NA	NA	CCRCC
kirc_tcga	TCGA-BP-4803	TCGA-BP-4803-01	79	NA	M0	NX	Stage III	6th	T3a	Renal Cell Carcinoma	Renal Clear Cell Carcinoma	NA	NA	NA	NA	0	NA	6.7	0:DiseaseFree	NA	NA	NA	NA	NA	2005-09-11	0.1699	G3	Low	Kidney Clear Cell Renal Carcinoma	No	No	C64.9	8310-03-01	C64.9	NA	YES	2008	NO	NA	Right	1	NO	NA	NA	NA	1	NA	NA	CCRCC
kirc_tcga	TCGA-BP-4804	TCGA-BP-4804-01	59	NA	M0	NX	Stage I	6th	T1b	Renal Cell Carcinoma	Renal Clear Cell Carcinoma	NA	NA	NA	NA	0	NA	41.72	1:Recurred/Progressed	NA	NA	NA	NOT HISPANIC OR LATINO	NA	2005-09-11	0.0001	G2	Low	Kidney Clear Cell Renal Carcinoma	No	No	C64.9	8310-03-01	C64.9	NA	YES	2008	NO	NA	Right	1.6	NO	NA	NA	NA	22	NA	NA	CCRCC
kirc_tcga	TCGA-BP-4807	TCGA-BP-4807-01	42	NA	M0	NX	Stage I	NA	T1a	Renal Cell Carcinoma	Renal Clear Cell Carcinoma	NA	NA	NA	NA	0	NA	6.93	0:DiseaseFree	NA	NA	NA	NA	NA	2005-09-11	0.0504	G3	Normal	Kidney Clear Cell Renal Carcinoma	No	Yes	C64.9	8310-03-01	C64.9	NA	YES	2008	NO	NA	Right	1.3	NO	NA	NA	NA	48	NA	NA	CCRCC
kirc_tcga	TCGA-BP-4959	TCGA-BP-4959-01	49	NA	M0	NX	Stage I	NA	T1b	Renal Cell Carcinoma	Renal Clear Cell Carcinoma	NA	NA	NA	NA	0	NA	87.39	0:DiseaseFree	NA	NA	NA	NOT HISPANIC OR LATINO	NA	2001-12-11	0.1502	G3	Low	Kidney Clear Cell Renal Carcinoma	No	No	C64.9	8310-03-01	C64.9	NA	YES	2003	NO	NA	Right	1.7	NO	NA	NA	NA	NA	NA	NA	CCRCC
kirc_tcga	TCGA-BP-4960	TCGA-BP-4960-01	46	NA	M0	N0	Stage II	NA	T2	Renal Cell Carcinoma	Renal Clear Cell Carcinoma	NA	NA	NA	NA	0	NA	71.35	0:DiseaseFree	NA	NA	NA	NA	NA	2001-12-11	0.1043	G3	Low	Kidney Clear Cell Renal Carcinoma	No	No	C64.9	8310-03-01	C64.9	NA	YES	2004	NO	NA	Left	1.4	YES	0	9	NA	62	NA	NA	CCRCC
kirc_tcga	TCGA-BP-4961	TCGA-BP-4961-01	47	NA	M0	NX	Stage I	NA	T1a	Renal Cell Carcinoma	Renal Clear Cell Carcinoma	NA	NA	NA	NA	0	NA	63.57	0:DiseaseFree	NA	NA	NA	NA	NA	2001-12-11	0.0002	G2	Low	Kidney Clear Cell Renal Carcinoma	No	No	C64.9	8310-03-01	C64.9	NA	YES	2005	NO	NA	Right	1.6	NO	NA	NA	NA	32	NA	NA	CCRCC
kirc_tcga	TCGA-BP-4962	TCGA-BP-4962-01	58	NA	M0	NX	Stage II	NA	T2	Renal Cell Carcinoma	Renal Clear Cell Carcinoma	NA	NA	NA	NA	0	NA	58.64	0:DiseaseFree	NA	NA	NA	NA	NA	1/14/11	0.1219	G2	Low	Kidney Clear Cell Renal Carcinoma	No	No	C64.9	8310-03-01	C64.9	NA	YES	2005	NO	NA	Left	1.9	NO	NA	NA	NA	33	NA	NA	CCRCC
kirc_tcga	TCGA-BP-4963	TCGA-BP-4963-01	63	NA	M0	NX	Stage I	NA	T1b	Renal Cell Carcinoma	Renal Clear Cell Carcinoma	NA	NA	NA	NA	0	NA	60.25	0:DiseaseFree	NA	NA	NA	NOT HISPANIC OR LATINO	NA	2001-12-11	0.2573	G3	Low	Kidney Clear Cell Renal Carcinoma	No	No	C64.9	8310-03-01	C64.9	NA	YES	2005	NO	NA	Left	1.2	NO	NA	NA	NA	68	NA	NA	CCRCC
kirc_tcga	TCGA-BP-4964	TCGA-BP-4964-01	54	NA	M0	N0	Stage I	NA	T1a	Renal Cell Carcinoma	Renal Clear Cell Carcinoma	NA	NA	NA	NA	0	NA	61.17	0:DiseaseFree	NA	NA	NA	NA	NA	2001-12-11	0.066	G2	Low	Kidney Clear Cell Renal Carcinoma	No	No	C64.9	8310-03-01	C64.9	NA	YES	2005	NO	NA	Right	1.6	YES	0	11	NA	77	NA	NA	CCRCC
kirc_tcga	TCGA-BP-4965	TCGA-BP-4965-01	46	NA	M0	NX	Stage I	NA	T1a	Renal Cell Carcinoma	Renal Clear Cell Carcinoma	NA	NA	NA	NA	0	NA	61.47	0:DiseaseFree	NA	NA	NA	NA	NA	2001-12-11	0.1189	G2	Normal	Kidney Clear Cell Renal Carcinoma	Yes	Yes	C64.9	8310-03-01	C64.9	NA	YES	2005	NO	NA	Left	1	NO	NA	NA	NA	50	NA	NA	CCRCC
kirc_tcga	TCGA-BP-4967	TCGA-BP-4967-01	76	NA	M0	N0	Stage III	NA	T3a	Renal Cell Carcinoma	Renal Clear Cell Carcinoma	NA	NA	NA	NA	0	NA	6.73	0:DiseaseFree	NA	NA	NA	NA	NA	2001-12-11	0.2378	G2	Low	Kidney Clear Cell Renal Carcinoma	No	No	C64.9	8310-03-01	C64.9	NA	YES	2005	NO	NA	Right	1.7	YES	0	5	NA	58	NA	NA	CCRCC
kirc_tcga	TCGA-BP-4968	TCGA-BP-4968-01	40	NA	M0	N0	Stage I	NA	T1b	Renal Cell Carcinoma	Renal Clear Cell Carcinoma	NA	NA	NA	NA	0	NA	57.36	0:DiseaseFree	NA	NA	NA	NOT HISPANIC OR LATINO	NA	1/14/11	0.0451	G3	Low	Kidney Clear Cell Renal Carcinoma	No	No	C64.9	8310-03-01	C64.9	NA	YES	2006	NO	NA	Right	1.5	YES	0	3	NA	45	NA	NA	CCRCC
kirc_tcga	TCGA-BP-4969	TCGA-BP-4969-01	63	NA	M0	NX	Stage I	NA	T1a	Renal Cell Carcinoma	Renal Clear Cell Carcinoma	NA	NA	NA	NA	0	NA	58.94	0:DiseaseFree	NA	NA	NA	NOT HISPANIC OR LATINO	NA	1/19/11	0.1911	G2	Normal	Kidney Clear Cell Renal Carcinoma	No	No	C64.9	8310-03-01	C64.9	NA	YES	2006	NO	NA	Right	1.5	NO	NA	NA	NA	NA	NA	NA	CCRCC
kirc_tcga	TCGA-BP-4970	TCGA-BP-4970-01	44	NA	M0	N1	Stage III	NA	T1a	Renal Cell Carcinoma	Renal Clear Cell Carcinoma	NA	NA	NA	NA	0	NA	14.22	0:DiseaseFree	NA	NA	NA	NA	NA	1/19/11	0.0676	G3	Normal	Kidney Clear Cell Renal Carcinoma	No	No	C64.9	8310-03-01	C64.9	NA	YES	2006	NO	NA	Right	1.2	YES	2	2	NA	30	NA	NA	CCRCC
kirc_tcga	TCGA-BP-4971	TCGA-BP-4971-01	40	NA	M0	N0	Stage III	NA	T3a	Renal Cell Carcinoma	Renal Clear Cell Carcinoma	NA	NA	NA	NA	0	NA	48.85	0:DiseaseFree	NA	NA	NA	NA	NA	1/19/11	0.1422	G3	Low	Kidney Clear Cell Renal Carcinoma	No	No	C64.9	8310-03-01	C64.9	NA	YES	2006	NO	NA	Right	1.5	YES	0	5	NA	36	NA	NA	CCRCC
kirc_tcga	TCGA-BP-4972	TCGA-BP-4972-01	43	NA	M0	NX	Stage III	NA	T3a	Renal Cell Carcinoma	Renal Clear Cell Carcinoma	NA	NA	NA	NA	0	NA	49.34	0:DiseaseFree	NA	NA	NA	NA	NA	1/19/11	0.0809	G3	Normal	Kidney Clear Cell Renal Carcinoma	No	No	C64.9	8310-03-01	C64.9	NA	YES	2006	NO	NA	Left	1.6	NO	NA	NA	NA	36	NA	NA	CCRCC
kirc_tcga	TCGA-BP-4973	TCGA-BP-4973-01	47	NA	M0	NX	Stage III	NA	T3a	Renal Cell Carcinoma	Renal Clear Cell Carcinoma	NA	NA	NA	NA	0	NA	45.47	0:DiseaseFree	NA	NA	NA	NA	NA	1/19/11	0.1332	G3	Normal	Kidney Clear Cell Renal Carcinoma	No	No	C64.9	8310-03-01	C64.9	NA	YES	2006	NO	NA	Right	1.5	NO	NA	NA	NA	34	NA	NA	CCRCC
kirc_tcga	TCGA-BP-4974	TCGA-BP-4974-01	58	NA	M1	N0	Stage IV	NA	T3a	Renal Cell Carcinoma	Renal Clear Cell Carcinoma	NA	NA	NA	NA	0	NA	1.15	1:Recurred/Progressed	NA	NA	NA	NA	NA	1/19/11	0.0323	G4	Low	Kidney Clear Cell Renal Carcinoma	No	No	C64.9	8310-03-01	C64.9	NA	YES	2006	NO	NA	Right	2	YES	0	7	NA	25	NA	NA	CCRCC
kirc_tcga	TCGA-BP-4975	TCGA-BP-4975-01	40	NA	M0	NX	Stage I	NA	T1b	Renal Cell Carcinoma	Renal Clear Cell Carcinoma	NA	NA	NA	NA	0	NA	47.08	0:DiseaseFree	NA	NA	NA	NOT HISPANIC OR LATINO	NA	1/19/11	0.0892	G3	Normal	Kidney Clear Cell Renal Carcinoma	No	No	C64.9	8310-03-01	C64.9	NA	YES	2006	NO	NA	Right	1.6	NO	NA	NA	NA	17	NA	NA	CCRCC
kirc_tcga	TCGA-BP-4976	TCGA-BP-4976-01	77	NA	M0	NX	Stage I	NA	T1a	Renal Cell Carcinoma	Renal Clear Cell Carcinoma	NA	NA	NA	NA	0	NA	53.61	0:DiseaseFree	NA	NA	NA	NA	NA	1/19/11	0.0617	G3	Low	Kidney Clear Cell Renal Carcinoma	No	Yes	C64.9	8310-03-01	C64.9	NA	YES	2006	NO	NA	Right	1.1	NO	NA	NA	NA	85	NA	NA	CCRCC
kirc_tcga	TCGA-BP-4977	TCGA-BP-4977-01	57	NA	M0	NX	Stage I	NA	T1b	Renal Cell Carcinoma	Renal Clear Cell Carcinoma	NA	NA	NA	NA	0	NA	14.91	0:DiseaseFree	NA	NA	NA	NA	NA	1/19/11	0.2421	G3	Normal	Kidney Clear Cell Renal Carcinoma	No	No	C64.9	8310-03-01	C64.9	NA	YES	2006	NO	NA	Left	1.5	NO	NA	NA	NA	38	NA	NA	CCRCC
kirc_tcga	TCGA-BP-4981	TCGA-BP-4981-01	75	NA	M0	NX	Stage III	NA	T3a	Renal Cell Carcinoma	Renal Clear Cell Carcinoma	NA	NA	NA	NA	0	NA	NA	NA	NA	NA	NA	NA	NA	10/19/11	0.1052	G3	Normal	Kidney Clear Cell Renal Carcinoma	No	No	C64.9	8310-03-01	C64.9	NA	YES	2006	NO	NA	Right	1.9	NO	NA	NA	NA	42	NA	NA	CCRCC
kirc_tcga	TCGA-BP-4982	TCGA-BP-4982-01	42	NA	M0	NX	Stage I	NA	T1b	Renal Cell Carcinoma	Renal Clear Cell Carcinoma	NA	NA	NA	NA	0	NA	33.31	0:DiseaseFree	NA	NA	NA	NA	NA	1/19/11	0.0461	G3	Low	Kidney Clear Cell Renal Carcinoma	No	No	C64.9	8310-03-01	C64.9	NA	YES	2006	NO	NA	Left	1.3	NO	NA	NA	NA	33	NA	NA	CCRCC
kirc_tcga	TCGA-BP-4983	TCGA-BP-4983-01	67	NA	M0	NX	Stage III	NA	T3a	Renal Cell Carcinoma	Renal Clear Cell Carcinoma	NA	NA	NA	NA	0	NA	46.42	0:DiseaseFree	NA	NA	NA	NA	NA	12/13/10	0.0961	G4	Low	Kidney Clear Cell Renal Carcinoma	No	No	C64.9	8310-03-01	C64.9	NA	YES	2006	NO	NA	Right	2	NO	NA	NA	NA	59	NA	NA	CCRCC
kirc_tcga	TCGA-BP-4985	TCGA-BP-4985-01	72	NA	M0	N0	Stage III	NA	T3a	Renal Cell Carcinoma	Renal Clear Cell Carcinoma	NA	NA	NA	NA	0	NA	21.58	1:Recurred/Progressed	NA	NA	NA	NA	NA	12/13/10	0.3326	G4	Normal	Kidney Clear Cell Renal Carcinoma	No	No	C64.9	8310-03-01	C64.9	NA	YES	2006	NO	NA	Left	1.2	YES	0	22	NA	75	NA	NA	CCRCC
kirc_tcga	TCGA-BP-4986	TCGA-BP-4986-01	75	NA	M0	N0	Stage I	NA	T1a	Renal Cell Carcinoma	Renal Clear Cell Carcinoma	NA	NA	NA	NA	0	NA	25.79	0:DiseaseFree	NA	NA	NA	HISPANIC OR LATINO	NA	1/19/11	0.3102	G3	Low	Kidney Clear Cell Renal Carcinoma	Yes	Yes	C64.9	8310-03-01	C64.9	NA	YES	2006	NO	NA	Right	1.1	YES	0	4	NA	38	NA	NA	CCRCC
kirc_tcga	TCGA-BP-4987	TCGA-BP-4987-01	41	NA	M0	NX	Stage I	NA	T1b	Renal Cell Carcinoma	Renal Clear Cell Carcinoma	NA	NA	NA	NA	0	NA	36.93	0:DiseaseFree	NA	NA	NA	NA	NA	12/13/10	0.117	G2	Low	Kidney Clear Cell Renal Carcinoma	No	No	C64.9	8310-03-01	C64.9	NA	YES	2006	NO	NA	Left	2	NO	NA	NA	NA	19	NA	NA	CCRCC
kirc_tcga	TCGA-BP-4988	TCGA-BP-4988-01	72	NA	M0	N0	Stage I	NA	T1a	Renal Cell Carcinoma	Renal Clear Cell Carcinoma	NA	NA	NA	NA	0	NA	NA	NA	NA	NA	NA	NA	NA	12/21/10	0	G2	Low	Kidney Clear Cell Renal Carcinoma	No	Yes	C64.9	8310-03-01	C64.9	NA	YES	2007	NO	NA	Right	1.5	YES	0	1	NA	35	NA	NA	CCRCC
kirc_tcga	TCGA-BP-4989	TCGA-BP-4989-01	58	NA	M0	N0	Stage III	NA	T3a	Renal Cell Carcinoma	Renal Clear Cell Carcinoma	NA	NA	NA	NA	0	NA	3.88	0:DiseaseFree	NA	NA	NA	NA	NA	12/13/10	0.2318	G3	Low	Kidney Clear Cell Renal Carcinoma	No	No	C64.9	8310-03-01	C64.9	NA	YES	2007	NO	NA	Right	1.8	YES	0	10	NA	66	NA	NA	CCRCC
kirc_tcga	TCGA-BP-4991	TCGA-BP-4991-01	54	NA	M0	NX	Stage I	NA	T1a	Renal Cell Carcinoma	Renal Clear Cell Carcinoma	NA	NA	NA	NA	0	NA	46.42	0:DiseaseFree	NA	NA	NA	NA	NA	12/13/10	0.1005	G2	Low	Kidney Clear Cell Renal Carcinoma	No	No	C64.9	8310-03-01	C64.9	NA	YES	2007	NO	NA	Right	1.3	NO	NA	NA	NA	38	NA	NA	CCRCC
kirc_tcga	TCGA-BP-4992	TCGA-BP-4992-01	66	NA	M0	NX	Stage I	NA	T1b	Renal Cell Carcinoma	Renal Clear Cell Carcinoma	NA	NA	NA	NA	0	NA	16.46	0:DiseaseFree	NA	NA	NA	NA	NA	12/13/10	0.1889	G4	Low	Kidney Clear Cell Renal Carcinoma	No	No	C64.9	8310-03-01	C64.9	NA	YES	2007	NO	NA	Left	1.5	NO	NA	NA	NA	35	NA	NA	CCRCC
kirc_tcga	TCGA-BP-4993	TCGA-BP-4993-01	58	NA	M0	NX	Stage I	NA	T1a	Renal Cell Carcinoma	Renal Clear Cell Carcinoma	NA	NA	NA	NA	0	NA	5.81	0:DiseaseFree	NA	NA	NA	NA	NA	1/19/11	0.0628	G3	Low	Kidney Clear Cell Renal Carcinoma	No	Yes	C64.9	8310-03-01	C64.9	NA	YES	2007	NO	NA	Left	1.6	NO	NA	NA	NA	65	NA	NA	CCRCC
kirc_tcga	TCGA-BP-4994	TCGA-BP-4994-01	54	NA	M0	NX	Stage I	NA	T1a	Renal Cell Carcinoma	Renal Clear Cell Carcinoma	NA	NA	NA	NA	0	NA	42.97	0:DiseaseFree	NA	NA	NA	NA	NA	12/13/10	0.9452	G3	Low	Kidney Clear Cell Renal Carcinoma	No	No	C64.9	8310-03-01	C64.9	NA	YES	2007	NO	NA	Left	1.5	NO	NA	NA	NA	22	NA	NA	CCRCC
kirc_tcga	TCGA-BP-4995	TCGA-BP-4995-01	68	NA	M0	N0	Stage I	NA	T1b	Renal Cell Carcinoma	Renal Clear Cell Carcinoma	NA	NA	NA	NA	0	NA	45.04	0:DiseaseFree	NA	NA	NA	NOT HISPANIC OR LATINO	NA	1/19/11	0.1103	G3	Low	Kidney Clear Cell Renal Carcinoma	No	Yes	C64.9	8310-03-01	C64.9	NA	YES	2007	NO	NA	Right	1.3	YES	0	5	NA	37	NA	NA	CCRCC
kirc_tcga	TCGA-BP-4998	TCGA-BP-4998-01	49	NA	M0	NX	Stage I	NA	T1a	Renal Cell Carcinoma	Renal Clear Cell Carcinoma	NA	NA	NA	NA	0	NA	30.62	0:DiseaseFree	NA	NA	NA	NA	NA	12/13/10	0.0267	G3	Low	Kidney Clear Cell Renal Carcinoma	No	No	C64.9	8310-03-01	C64.9	NA	YES	2007	NO	NA	Right	1.6	NO	NA	NA	NA	32	NA	NA	CCRCC
kirc_tcga	TCGA-BP-4999	TCGA-BP-4999-01	56	NA	M0	NX	Stage I	NA	T1a	Renal Cell Carcinoma	Renal Clear Cell Carcinoma	NA	NA	NA	NA	0	NA	41.59	0:DiseaseFree	NA	NA	NA	NOT HISPANIC OR LATINO	NA	1/19/11	0.1293	G2	Normal	Kidney Clear Cell Renal Carcinoma	No	Yes	C64.9	8310-03-01	C64.9	NA	YES	2007	NO	NA	Left	1	NO	NA	NA	NA	43	NA	NA	CCRCC
kirc_tcga	TCGA-BP-5000	TCGA-BP-5000-01	40	NA	M0	NX	Stage I	NA	T1b	Renal Cell Carcinoma	Renal Clear Cell Carcinoma	NA	NA	NA	NA	0	NA	18.5	0:DiseaseFree	NA	NA	NA	NA	NA	12/13/10	0.2107	G3	Normal	Kidney Clear Cell Renal Carcinoma	No	No	C64.9	8310-03-01	C64.9	NA	YES	2007	NO	NA	Left	0.9	NO	NA	NA	NA	33	NA	NA	CCRCC
kirc_tcga	TCGA-BP-5001	TCGA-BP-5001-01	43	NA	M0	NX	Stage I	NA	T1b	Renal Cell Carcinoma	Renal Clear Cell Carcinoma	NA	NA	NA	NA	0	NA	38.67	0:DiseaseFree	NA	NA	NA	NA	NA	12/13/10	0.0921	G2	Low	Kidney Clear Cell Renal Carcinoma	No	No	C64.9	8310-03-01	C64.9	NA	YES	2007	NO	NA	Right	1.5	NO	NA	NA	NA	31	NA	NA	CCRCC
kirc_tcga	TCGA-BP-5004	TCGA-BP-5004-01	53	NA	M0	NX	Stage I	NA	T1a	Renal Cell Carcinoma	Renal Clear Cell Carcinoma	NA	NA	NA	NA	0	NA	36.99	0:DiseaseFree	NA	NA	NA	NA	NA	12/13/10	0.2322	G3	Low	Kidney Clear Cell Renal Carcinoma	No	No	C64.9	8310-03-01	C64.9	NA	YES	2007	NO	NA	Right	1.4	NO	NA	NA	NA	42	NA	NA	CCRCC
kirc_tcga	TCGA-BP-5006	TCGA-BP-5006-01	61	NA	M0	N0	Stage I	NA	T1a	Renal Cell Carcinoma	Renal Clear Cell Carcinoma	NA	NA	NA	NA	0	NA	27.6	0:DiseaseFree	NA	NA	NA	NA	NA	12/21/10	0.0545	G2	Low	Kidney Clear Cell Renal Carcinoma	No	Yes	C64.9	8310-03-01	C64.9	NA	YES	2007	NO	NA	Left	0.8	YES	0	2	NA	38	NA	NA	CCRCC
kirc_tcga	TCGA-BP-5007	TCGA-BP-5007-01	45	NA	M0	N0	Stage II	NA	T2	Renal Cell Carcinoma	Renal Clear Cell Carcinoma	NA	NA	NA	NA	0	NA	37.45	0:DiseaseFree	NA	NA	NA	NOT HISPANIC OR LATINO	NA	12/13/10	0.057	G2	Normal	Kidney Clear Cell Renal Carcinoma	No	No	C64.9	8310-03-01	C64.9	NA	YES	2007	NO	NA	Left	1.7	YES	0	10	NA	32	NA	NA	CCRCC
kirc_tcga	TCGA-BP-5008	TCGA-BP-5008-01	46	NA	M0	NX	Stage I	NA	T1a	Renal Cell Carcinoma	Renal Clear Cell Carcinoma	NA	NA	NA	NA	0	NA	35.18	0:DiseaseFree	NA	NA	NA	NA	NA	12/13/10	0.0966	G2	Low	Kidney Clear Cell Renal Carcinoma	No	No	C64.9	8310-03-01	C64.9	NA	YES	2007	NO	NA	Right	1.1	NO	NA	NA	NA	36	NA	NA	CCRCC
kirc_tcga	TCGA-BP-5009	TCGA-BP-5009-01	52	NA	M0	NX	Stage I	NA	T1b	Renal Cell Carcinoma	Renal Clear Cell Carcinoma	NA	NA	NA	NA	0	NA	16.16	1:Recurred/Progressed	NA	NA	NA	NOT HISPANIC OR LATINO	NA	12/13/10	0.2558	G3	Low	Kidney Clear Cell Renal Carcinoma	No	Yes	C64.9	8310-03-01	C64.9	NA	YES	2007	NO	NA	Left	1.1	NO	NA	NA	NA	43	NA	NA	CCRCC
kirc_tcga	TCGA-BP-5010	TCGA-BP-5010-01	63	NA	M0	N0	Stage III	NA	T3a	Renal Cell Carcinoma	Renal Clear Cell Carcinoma	NA	NA	NA	NA	0	NA	25.66	1:Recurred/Progressed	NA	NA	NA	NOT HISPANIC OR LATINO	NA	1/14/11	0.0977	G4	Low	Kidney Clear Cell Renal Carcinoma	No	No	C64.9	8310-03-01	C64.9	NA	YES	2007	NO	NA	Right	1.5	YES	0	15	NA	53	NA	NA	CCRCC
kirc_tcga	TCGA-BP-5168	TCGA-BP-5168-01	75	NA	M0	NX	Stage I	NA	T1a	Renal Cell Carcinoma	Renal Clear Cell Carcinoma	NA	NA	NA	NA	0	NA	NA	NA	NA	NA	NA	NA	NA	1/21/11	0.0989	G2	Low	Kidney Clear Cell Renal Carcinoma	No	Yes	C64.9	8310-03-01	C64.9	Elevated	YES	2002	NO	NA	Right	1.9	NO	NA	NA	NA	103	NA	NA	CCRCC
kirc_tcga	TCGA-BP-5169	TCGA-BP-5169-01	70	NA	M0	N0	Stage I	NA	T1b	Renal Cell Carcinoma	Renal Clear Cell Carcinoma	NA	NA	NA	NA	0	NA	6.34	0:DiseaseFree	NA	NA	NA	NA	NA	1/21/11	0.2372	G4	Low	Kidney Clear Cell Renal Carcinoma	No	No	C64.9	8310-03-01	C64.9	NA	YES	2004	NO	NA	Left	1.8	YES	0	9	NA	52	NA	NA	CCRCC
kirc_tcga	TCGA-BP-5170	TCGA-BP-5170-01	55	NA	M0	NX	Stage I	NA	T1a	Renal Cell Carcinoma	Renal Clear Cell Carcinoma	NA	NA	NA	NA	0	NA	79.24	0:DiseaseFree	NA	NA	NA	NA	NA	1/30/11	0.1229	G2	Normal	Kidney Clear Cell Renal Carcinoma	No	No	C64.9	8310-03-01	C64.9	NA	YES	2004	NO	NA	Right	1.8	NO	NA	NA	NA	34	NA	NA	CCRCC
kirc_tcga	TCGA-BP-5173	TCGA-BP-5173-01	75	NA	M0	NX	Stage I	NA	T1a	Renal Cell Carcinoma	Renal Clear Cell Carcinoma	NA	NA	NA	NA	0	NA	NA	NA	NA	NA	NA	NA	NA	1/21/11	0.6347	G2	Low	Kidney Clear Cell Renal Carcinoma	No	No	C64.9	8310-03-01	C64.9	NA	YES	2004	NO	NA	Right	0.6	NO	NA	NA	NA	68	NA	NA	CCRCC
kirc_tcga	TCGA-BP-5174	TCGA-BP-5174-01	45	NA	M0	NX	Stage I	NA	T1a	Renal Cell Carcinoma	Renal Clear Cell Carcinoma	NA	NA	NA	NA	0	NA	74.15	0:DiseaseFree	NA	NA	NA	NOT HISPANIC OR LATINO	NA	1/30/11	0.0937	G2	Low	Kidney Clear Cell Renal Carcinoma	No	No	C64.9	8310-03-01	C64.9	NA	YES	2004	NO	NA	Left	1	NO	NA	NA	NA	37	NA	NA	CCRCC
kirc_tcga	TCGA-BP-5175	TCGA-BP-5175-01	60	NA	M0	NX	Stage I	NA	T1a	Renal Cell Carcinoma	Renal Clear Cell Carcinoma	NA	NA	NA	NA	0	NA	30.62	0:DiseaseFree	NA	NA	NA	NA	NA	1/21/11	0.3587	G3	Low	Kidney Clear Cell Renal Carcinoma	No	No	C64.9	8310-03-01	C64.9	NA	YES	2004	NO	NA	Right	1.6	NO	NA	NA	NA	38	NA	NA	CCRCC
kirc_tcga	TCGA-BP-5176	TCGA-BP-5176-01	78	NA	M0	NX	Stage I	NA	T1a	Renal Cell Carcinoma	Renal Clear Cell Carcinoma	NA	NA	NA	NA	0	NA	NA	NA	NA	NA	NA	NA	NA	1/21/11	0.058	G2	Normal	Kidney Clear Cell Renal Carcinoma	No	No	C64.9	8310-03-01	C64.9	NA	YES	2004	NO	NA	Left	1.6	NO	NA	NA	NA	109	NA	NA	CCRCC
kirc_tcga	TCGA-BP-5177	TCGA-BP-5177-01	46	NA	M0	NX	Stage I	NA	T1a	Renal Cell Carcinoma	Renal Clear Cell Carcinoma	NA	NA	NA	NA	0	NA	9.63	0:DiseaseFree	NA	NA	NA	NA	NA	1/21/11	0.2108	G3	Low	Kidney Clear Cell Renal Carcinoma	No	No	C64.9	8310-03-01	C64.9	Elevated	YES	2004	NO	NA	Right	1.3	NO	NA	NA	NA	34	NA	NA	CCRCC
kirc_tcga	TCGA-BP-5178	TCGA-BP-5178-01	71	NA	M1	NX	Stage IV	NA	T3a	Renal Cell Carcinoma	Renal Clear Cell Carcinoma	NA	NA	NA	NA	0	NA	56.14	1:Recurred/Progressed	NA	NA	NA	NA	NA	1/21/11	0.2998	G4	Low	Kidney Clear Cell Renal Carcinoma	No	Yes	C64.9	8310-03-01	C64.9	Elevated	YES	2004	NO	NA	Right	1.5	YES	0	2	NA	49	NA	NA	CCRCC
kirc_tcga	TCGA-BP-5180	TCGA-BP-5180-01	53	NA	M0	NX	Stage I	NA	T1a	Renal Cell Carcinoma	Renal Clear Cell Carcinoma	NA	NA	NA	NA	0	NA	74.34	0:DiseaseFree	NA	NA	NA	NA	NA	1/26/11	0.2702	G2	Low	Kidney Clear Cell Renal Carcinoma	No	No	C64.9	8310-03-01	C64.9	NA	YES	2004	NO	NA	Right	1.6	NO	NA	NA	NA	41	NA	NA	CCRCC
kirc_tcga	TCGA-BP-5181	TCGA-BP-5181-01	58	NA	M0	NX	Stage I	NA	T1b	Renal Cell Carcinoma	Renal Clear Cell Carcinoma	NA	NA	NA	NA	0	NA	49.11	0:DiseaseFree	NA	NA	NA	NA	NA	1/26/11	0.0956	G2	Low	Kidney Clear Cell Renal Carcinoma	No	Yes	C64.9	8310-03-01	C64.9	NA	YES	2006	NO	NA	Left	1.8	NO	NA	NA	NA	61	NA	NA	CCRCC
kirc_tcga	TCGA-BP-5182	TCGA-BP-5182-01	56	NA	M0	N0	Stage I	NA	T1a	Renal Cell Carcinoma	Renal Clear Cell Carcinoma	NA	NA	NA	NA	0	NA	38.27	0:DiseaseFree	NA	NA	NA	NOT HISPANIC OR LATINO	NA	1/31/11	0.0874	G3	Normal	Kidney Clear Cell Renal Carcinoma	No	No	C64.9	8310-03-01	C64.9	NA	YES	2007	NO	NA	Left	1.2	YES	0	1	NA	51	NA	NA	CCRCC
kirc_tcga	TCGA-BP-5183	TCGA-BP-5183-01	57	NA	M0	NX	Stage III	NA	T3a	Renal Cell Carcinoma	Renal Clear Cell Carcinoma	NA	NA	NA	NA	0	NA	15.93	1:Recurred/Progressed	NA	NA	NA	HISPANIC OR LATINO	NA	1/31/11	0.2026	G3	Normal	Kidney Clear Cell Renal Carcinoma	No	No	C64.9	8310-03-01	C64.9	NA	YES	2007	NO	NA	Left	1.2	NO	NA	NA	NA	43	NA	NA	CCRCC
kirc_tcga	TCGA-BP-5184	TCGA-BP-5184-01	54	NA	M0	NX	Stage I	NA	T1a	Renal Cell Carcinoma	Renal Clear Cell Carcinoma	NA	NA	NA	NA	0	NA	37.22	0:DiseaseFree	NA	NA	NA	NA	NA	1/31/11	0.0357	G3	Low	Kidney Clear Cell Renal Carcinoma	No	No	C64.9	8310-03-01	C64.9	NA	YES	2007	NO	NA	Left	0.9	NO	NA	NA	NA	23	NA	NA	CCRCC
kirc_tcga	TCGA-BP-5185	TCGA-BP-5185-01	56	NA	M0	NX	Stage I	NA	T1a	Renal Cell Carcinoma	Renal Clear Cell Carcinoma	NA	NA	NA	NA	0	NA	24.18	1:Recurred/Progressed	NA	NA	NA	NA	NA	1/31/11	0.5311	G3	Low	Kidney Clear Cell Renal Carcinoma	No	No	C64.9	8310-03-01	C64.9	NA	YES	2007	NO	NA	Right	1.8	NO	NA	NA	NA	69	NA	NA	CCRCC
kirc_tcga	TCGA-BP-5186	TCGA-BP-5186-01	50	NA	M0	N0	Stage I	NA	T1a	Renal Cell Carcinoma	Renal Clear Cell Carcinoma	NA	NA	NA	NA	0	NA	22.77	0:DiseaseFree	NA	NA	NA	NA	NA	1/31/11	0.0205	G2	Low	Kidney Clear Cell Renal Carcinoma	No	No	C64.9	8310-03-01	C64.9	NA	YES	2007	NO	NA	Right	1	YES	0	1	NA	33	NA	NA	CCRCC
kirc_tcga	TCGA-BP-5187	TCGA-BP-5187-01	54	NA	M0	NX	Stage I	NA	T1a	Renal Cell Carcinoma	Renal Clear Cell Carcinoma	NA	NA	NA	NA	0	NA	13.34	0:DiseaseFree	NA	NA	NA	NA	NA	1/31/11	0.1293	G2	Low	Kidney Clear Cell Renal Carcinoma	No	No	C64.9	8310-03-01	C64.9	NA	YES	2007	NO	NA	Right	1.8	NO	NA	NA	NA	54	NA	NA	CCRCC
kirc_tcga	TCGA-BP-5189	TCGA-BP-5189-01	60	NA	M0	NX	Stage I	NA	T1b	Renal Cell Carcinoma	Renal Clear Cell Carcinoma	NA	NA	NA	NA	0	NA	25.66	1:Recurred/Progressed	NA	NA	NA	NOT HISPANIC OR LATINO	NA	1/31/11	0.1389	G4	Low	Kidney Clear Cell Renal Carcinoma	No	Yes	C64.9	8310-03-01	C64.9	NA	YES	2007	NO	NA	Right	1.5	NO	NA	NA	NA	42	NA	NA	CCRCC
kirc_tcga	TCGA-BP-5190	TCGA-BP-5190-01	61	NA	M0	NX	Stage I	NA	T1a	Renal Cell Carcinoma	Renal Clear Cell Carcinoma	NA	NA	NA	NA	0	NA	33.21	0:DiseaseFree	NA	NA	NA	NOT HISPANIC OR LATINO	NA	1/31/11	0.0761	G3	Low	Kidney Clear Cell Renal Carcinoma	No	No	C64.9	8310-03-01	C64.9	NA	YES	2007	NO	NA	Right	1.3	NO	NA	NA	NA	40	NA	NA	CCRCC
kirc_tcga	TCGA-BP-5191	TCGA-BP-5191-01	79	NA	M0	N0	Stage III	NA	T3a	Renal Cell Carcinoma	Renal Clear Cell Carcinoma	NA	NA	NA	NA	0	NA	31.77	0:DiseaseFree	NA	NA	NA	NOT HISPANIC OR LATINO	NA	1/31/11	0.3991	G2	Low	Kidney Clear Cell Renal Carcinoma	No	Yes	C64.9	8310-03-01	C64.9	NA	YES	2007	NO	NA	Left	1	YES	0	1	NA	47	NA	NA	CCRCC
kirc_tcga	TCGA-BP-5192	TCGA-BP-5192-01	59	NA	M0	NX	Stage I	NA	T1a	Renal Cell Carcinoma	Renal Clear Cell Carcinoma	NA	NA	NA	NA	0	NA	23.46	0:DiseaseFree	NA	NA	NA	NA	NA	1/31/11	0.0724	G2	Normal	Kidney Clear Cell Renal Carcinoma	No	No	C64.9	8310-03-01	C64.9	NA	YES	2007	NO	NA	Right	1	NO	NA	NA	NA	46	NA	NA	CCRCC
kirc_tcga	TCGA-BP-5194	TCGA-BP-5194-01	39	NA	M0	NX	Stage I	NA	T1a	Renal Cell Carcinoma	Renal Clear Cell Carcinoma	NA	NA	NA	NA	0	NA	13.4	0:DiseaseFree	NA	NA	NA	NA	NA	1/31/11	0.0427	G2	Normal	Kidney Clear Cell Renal Carcinoma	No	No	C64.9	8310-03-01	C64.9	NA	YES	2008	NO	NA	Right	1.9	NO	NA	NA	NA	18	NA	NA	CCRCC
kirc_tcga	TCGA-BP-5195	TCGA-BP-5195-01	75	NA	M0	NX	Stage I	NA	T1a	Renal Cell Carcinoma	Renal Clear Cell Carcinoma	NA	NA	NA	NA	0	NA	24.61	0:DiseaseFree	NA	NA	NA	NOT HISPANIC OR LATINO	NA	1/31/11	0.0606	G2	Low	Kidney Clear Cell Renal Carcinoma	No	No	C64.9	8310-03-01	C64.9	NA	YES	2008	NO	NA	Left	1.4	NO	NA	NA	NA	52	NA	NA	CCRCC
kirc_tcga	TCGA-BP-5196	TCGA-BP-5196-01	53	NA	M0	NX	Stage I	NA	T1a	Renal Cell Carcinoma	Renal Clear Cell Carcinoma	NA	NA	NA	NA	0	NA	33.44	0:DiseaseFree	NA	NA	NA	NA	NA	1/31/11	0.104	G2	Low	Kidney Clear Cell Renal Carcinoma	No	No	C64.9	8310-03-01	C64.9	NA	YES	2008	NO	NA	Left	2.1	NO	NA	NA	NA	48	NA	NA	CCRCC
kirc_tcga	TCGA-BP-5198	TCGA-BP-5198-01	72	NA	M0	N0	Stage III	NA	T3b	Renal Cell Carcinoma	Renal Clear Cell Carcinoma	NA	NA	NA	NA	0	NA	19.81	0:DiseaseFree	NA	NA	Elevated	NA	NA	1/31/11	0.4562	G3	Low	Kidney Clear Cell Renal Carcinoma	No	No	C64.9	8310-03-01	C64.9	NA	YES	2008	NO	NA	Right	2.5	YES	0	9	NA	68	NA	NA	CCRCC
kirc_tcga	TCGA-BP-5199	TCGA-BP-5199-01	58	NA	M0	N0	Stage II	NA	T2	Renal Cell Carcinoma	Renal Clear Cell Carcinoma	NA	NA	NA	NA	0	NA	44.51	0:DiseaseFree	NA	NA	NA	NOT HISPANIC OR LATINO	NA	1/31/11	0.0724	G4	Low	Kidney Clear Cell Renal Carcinoma	No	Yes	C64.9	8310-03-01	C64.9	NA	YES	2006	NO	NA	Left	1.5	YES	0	4	NA	70	NA	NA	CCRCC
kirc_tcga	TCGA-BP-5200	TCGA-BP-5200-01	44	NA	M0	NX	Stage II	NA	T2	Renal Cell Carcinoma	Renal Clear Cell Carcinoma	NA	NA	NA	NA	0	NA	34.92	0:DiseaseFree	NA	NA	NA	NA	NA	1/31/11	0.2323	G4	Low	Kidney Clear Cell Renal Carcinoma	No	No	C64.9	8310-03-01	C64.9	NA	YES	2008	NO	NA	Right	2.2	NO	NA	NA	NA	36	NA	NA	CCRCC
kirc_tcga	TCGA-BP-5201	TCGA-BP-5201-01	63	NA	M1	N0	Stage IV	NA	T3b	Renal Cell Carcinoma	Renal Clear Cell Carcinoma	NA	NA	NA	NA	0	NA	-0.62	1:Recurred/Progressed	NA	NA	NA	NOT HISPANIC OR LATINO	NA	1/31/11	0.2418	G4	Low	Kidney Clear Cell Renal Carcinoma	No	Yes	C64.9	8310-03-01	C64.9	NA	YES	2008	NO	NA	Left	1.6	YES	0	4	NA	37	NA	NA	CCRCC
kirc_tcga	TCGA-BP-5202	TCGA-BP-5202-01	75	NA	M0	NX	Stage III	NA	T3a	Renal Cell Carcinoma	Renal Clear Cell Carcinoma	NA	NA	NA	NA	0	NA	0.95	0:DiseaseFree	NA	NA	NA	NA	NA	1/31/11	0.0571	G2	Low	Kidney Clear Cell Renal Carcinoma	No	No	C64.9	8310-03-01	C64.9	NA	YES	2008	NO	NA	Right	0.9	NO	NA	NA	NA	36	NA	NA	CCRCC
kirc_tcga	TCGA-CJ-4634	TCGA-CJ-4634-01	60	NA	M0	NX	Stage I	7th	T1b	Renal Cell Carcinoma	Renal Clear Cell Carcinoma	NA	NA	NA	NA	0	NA	114.91	0:DiseaseFree	NA	NA	NA	NOT HISPANIC OR LATINO	NA	12/30/10	0.0637	G2	Normal	Kidney Clear Cell Renal Carcinoma	No	No	C64.9	8310-03-01	C64.9	NA	YES	2004	NO	NA	Right	3.2	NO	NA	NA	NA	74	NA	NA	CCRCC
kirc_tcga	TCGA-CJ-4635	TCGA-CJ-4635-01	48	NA	M0	NX	Stage I	NA	T1b	Renal Cell Carcinoma	Renal Clear Cell Carcinoma	NA	NA	NA	NA	0	NA	46.52	0:DiseaseFree	NA	0	NA	HISPANIC OR LATINO	NA	12/31/10	0.4617	G3	Normal	Kidney Clear Cell Renal Carcinoma	No	No	C64.9	8310-03-01	C64.9	Elevated	YES	2004	NO	NA	Left	4	NO	NA	NA	NA	42	NA	NA	CCRCC
kirc_tcga	TCGA-CJ-4636	TCGA-CJ-4636-01	51	NA	M0	N0	Stage III	NA	T3a	Renal Cell Carcinoma	Renal Clear Cell Carcinoma	NA	NA	NA	NA	0	NA	63.21	0:DiseaseFree	NA	0	NA	NOT HISPANIC OR LATINO	NA	12/30/10	0.3063	G3	Normal	Kidney Clear Cell Renal Carcinoma	No	Yes	C64.9	8310-03-01	C64.9	Normal	YES	2004	NO	NA	Right	3	YES	0	4	NA	54	NA	NA	CCRCC
kirc_tcga	TCGA-CJ-4637	TCGA-CJ-4637-01	52	NA	M1	NX	Stage IV	NA	T2b	Renal Cell Carcinoma	Renal Clear Cell Carcinoma	NA	NA	NA	NA	0	NA	59.82	1:Recurred/Progressed	NA	NA	NA	HISPANIC OR LATINO	NA	12/30/10	0.0695	G4	Low	Kidney Clear Cell Renal Carcinoma	No	No	C64.9	8310-03-01	C64.9	Normal	YES	2004	NO	NA	Left	2	NO	NA	NA	NA	31	NA	NA	CCRCC
kirc_tcga	TCGA-CJ-4638	TCGA-CJ-4638-01	46	NA	M1	N1	Stage IV	NA	T3a	Renal Cell Carcinoma	Renal Clear Cell Carcinoma	NA	NA	NA	NA	0	NA	2.3	1:Recurred/Progressed	NA	NA	NA	NOT HISPANIC OR LATINO	NA	12/30/10	0.1388	G4	Low	Kidney Clear Cell Renal Carcinoma	No	No	C64.9	8310-03-01	C64.9	Normal	YES	2004	NO	NA	Left	2	YES	2	3	NA	64	NA	NA	CCRCC
kirc_tcga	TCGA-CJ-4639	TCGA-CJ-4639-01	49	NA	M0	N0	Stage II	7th	T2	Renal Cell Carcinoma	Renal Clear Cell Carcinoma	NA	NA	NA	NA	0	NA	106.08	0:DiseaseFree	NA	0	NA	HISPANIC OR LATINO	NA	12/30/10	0.0945	G2	Normal	Kidney Clear Cell Renal Carcinoma	No	No	C64.9	8310-03-01	C64.9	NA	YES	2004	NO	NA	Left	3.2	NO	NA	NA	NA	58	NA	NA	CCRCC
kirc_tcga	TCGA-CJ-4640	TCGA-CJ-4640-01	49	NA	M0	N0	Stage III	7th	T3a	Renal Cell Carcinoma	Renal Clear Cell Carcinoma	NA	NA	NA	NA	0	NA	114.32	0:DiseaseFree	NA	0	NA	HISPANIC OR LATINO	NA	12/30/10	0.2609	G4	Normal	Kidney Clear Cell Renal Carcinoma	No	No	C64.9	8310-03-01	C64.9	NA	YES	2004	NO	NA	Left	2.7	NO	NA	NA	NA	46	NA	NA	CCRCC
kirc_tcga	TCGA-CJ-4641	TCGA-CJ-4641-01	55	NA	M1	NX	Stage IV	NA	T3a	Renal Cell Carcinoma	Renal Clear Cell Carcinoma	NA	NA	NA	NA	0	NA	-11.79	1:Recurred/Progressed	NA	NA	NA	NOT HISPANIC OR LATINO	NA	12/30/10	0.061	G4	Normal	Kidney Clear Cell Renal Carcinoma	No	No	C64.9	8310-03-01	C64.9	Normal	YES	2005	NO	NA	Left	2.5	NO	NA	NA	NA	42	NA	NA	CCRCC
kirc_tcga	TCGA-CJ-4642	TCGA-CJ-4642-01	47	NA	M0	NX	Stage II	7th	T2	Renal Cell Carcinoma	Renal Clear Cell Carcinoma	NA	NA	NA	NA	0	NA	105.29	0:DiseaseFree	NA	NA	NA	NOT HISPANIC OR LATINO	NA	12/30/10	0.1369	G2	Low	Kidney Clear Cell Renal Carcinoma	Yes	No	C64.9	8310-03-01	C64.9	NA	YES	2005	NO	NA	Right	3	NO	NA	NA	NA	NA	NA	NA	CCRCC
kirc_tcga	TCGA-CJ-4643	TCGA-CJ-4643-01	67	NA	M0	N0	Stage II	NA	T2b	Renal Cell Carcinoma	Renal Clear Cell Carcinoma	NA	NA	NA	NA	0	NA	58.9	0:DiseaseFree	NA	0	NA	HISPANIC OR LATINO	NA	12/30/10	0.0435	G3	Low	Kidney Clear Cell Renal Carcinoma	No	No	C64.9	8310-03-01	C64.9	Normal	YES	2005	NO	NA	Right	2.5	NO	NA	NA	NA	96	NA	NA	CCRCC
kirc_tcga	TCGA-CJ-4644	TCGA-CJ-4644-01	48	NA	M1	N0	Stage IV	NA	T3a	Renal Cell Carcinoma	Renal Clear Cell Carcinoma	NA	NA	NA	NA	0	NA	3.06	1:Recurred/Progressed	NA	NA	NA	NOT HISPANIC OR LATINO	NA	12/30/10	0.2599	G3	Low	Kidney Clear Cell Renal Carcinoma	No	No	C64.9	8310-03-01	C64.9	NA	YES	2004	NO	NA	Left	2.8	NO	NA	NA	NA	82	NA	NA	CCRCC
kirc_tcga	TCGA-CJ-4868	TCGA-CJ-4868-01	42	NA	M1	N0	Stage IV	NA	T3a	Renal Cell Carcinoma	Renal Clear Cell Carcinoma	NA	NA	NA	NA	0	NA	1.22	1:Recurred/Progressed	NA	0	NA	NOT HISPANIC OR LATINO	NA	1/21/11	0.0801	G3	NA	Kidney Clear Cell Renal Carcinoma	No	No	C64.9	8310-03-01	C64.9	NA	YES	2005	NO	NA	Left	3	YES	0	14	NA	19	NA	NA	CCRCC
kirc_tcga	TCGA-CJ-4869	TCGA-CJ-4869-01	49	NA	M0	N1	Stage III	NA	T2	Renal Cell Carcinoma	Renal Clear Cell Carcinoma	NA	NA	NA	NA	0	NA	57.62	1:Recurred/Progressed	NA	0	NA	HISPANIC OR LATINO	NA	2002-03-11	0.0886	G2	Normal	Kidney Clear Cell Renal Carcinoma	No	No	C64.9	8310-03-01	C64.9	NA	YES	2004	NO	NA	Right	3	YES	3	10	NA	76	NA	NA	CCRCC
kirc_tcga	TCGA-CJ-4870	TCGA-CJ-4870-01	58	NA	M0	NX	Stage III	7th	T3a	Renal Cell Carcinoma	Renal Clear Cell Carcinoma	NA	NA	NA	NA	0	NA	49.21	0:DiseaseFree	NA	0	NA	NOT HISPANIC OR LATINO	NA	1/21/11	0.0993	G2	Normal	Kidney Clear Cell Renal Carcinoma	No	No	C64.9	8310-03-01	C64.9	Normal	YES	2004	NO	NA	Left	3	NO	NA	NA	NA	38	NA	NA	CCRCC
kirc_tcga	TCGA-CJ-4871	TCGA-CJ-4871-01	63	NA	M1	NX	Stage IV	NA	T3a	Renal Cell Carcinoma	Renal Clear Cell Carcinoma	NA	NA	NA	NA	0	NA	5.55	1:Recurred/Progressed	NA	0	NA	NOT HISPANIC OR LATINO	NA	1/21/11	0.048	G4	Low	Kidney Clear Cell Renal Carcinoma	No	No	C64.9	8310-03-01	C64.9	Normal	YES	2004	NO	NA	Left	3.3	NO	NA	NA	NA	38	NA	NA	CCRCC
kirc_tcga	TCGA-CJ-4872	TCGA-CJ-4872-01	51	NA	M0	N0	Stage I	NA	T1b	Renal Cell Carcinoma	Renal Clear Cell Carcinoma	NA	NA	NA	NA	0	NA	47.14	0:DiseaseFree	NA	0	NA	NOT HISPANIC OR LATINO	NA	1/21/11	0.039	G4	Normal	Kidney Clear Cell Renal Carcinoma	No	No	C64.9	8310-03-01	C64.9	Normal	YES	2004	NO	NA	Right	2.2	YES	0	1	NA	1	NA	NA	CCRCC
kirc_tcga	TCGA-CJ-4873	TCGA-CJ-4873-01	85	NA	M0	N0	Stage III	NA	T3a	Renal Cell Carcinoma	Renal Clear Cell Carcinoma	NA	NA	NA	NA	0	NA	74.21	0:DiseaseFree	NA	0	NA	NOT HISPANIC OR LATINO	NA	1/21/11	0.2392	G3	Normal	Kidney Clear Cell Renal Carcinoma	No	No	C64.9	8310-03-01	C64.9	Normal	YES	2004	NO	NA	Right	3.2	YES	0	3	NA	54	NA	NA	CCRCC
kirc_tcga	TCGA-CJ-4874	TCGA-CJ-4874-01	73	NA	M0	N0	Stage I	NA	T1b	Renal Cell Carcinoma	Renal Clear Cell Carcinoma	NA	NA	NA	NA	0	NA	75	0:DiseaseFree	NA	0	NA	HISPANIC OR LATINO	NA	1/21/11	0.0547	G3	Normal	Kidney Clear Cell Renal Carcinoma	No	No	C64.9	8310-03-01	C64.9	NA	YES	2004	NO	NA	Left	3.2	NO	NA	NA	NA	46	NA	NA	CCRCC
kirc_tcga	TCGA-CJ-4875	TCGA-CJ-4875-01	67	NA	M1	NX	Stage IV	7th	T3a	Renal Cell Carcinoma	Renal Clear Cell Carcinoma	NA	NA	NA	NA	0	NA	17.44	1:Recurred/Progressed	NA	0	NA	NOT HISPANIC OR LATINO	NA	1/21/11	0.2368	G3	Low	Kidney Clear Cell Renal Carcinoma	No	No	C64.9	8310-03-01	C64.9	NA	YES	2004	NO	NA	Right	3.2	NO	NA	NA	NA	81	NA	NA	CCRCC
kirc_tcga	TCGA-CJ-4876	TCGA-CJ-4876-01	57	NA	M0	N0	Stage II	NA	T2b	Renal Cell Carcinoma	Renal Clear Cell Carcinoma	NA	NA	NA	NA	0	NA	64.22	0:DiseaseFree	NA	0	NA	HISPANIC OR LATINO	NA	1/21/11	0.3255	G3	Low	Kidney Clear Cell Renal Carcinoma	No	No	C64.9	8310-03-01	C64.9	Normal	YES	2004	NO	NA	Left	3	NO	NA	NA	NA	40	NA	NA	CCRCC
kirc_tcga	TCGA-CJ-4878	TCGA-CJ-4878-01	71	NA	M0	NX	Stage III	NA	T3a	Renal Cell Carcinoma	Renal Clear Cell Carcinoma	NA	NA	NA	NA	0	NA	71.81	0:DiseaseFree	NA	0	NA	HISPANIC OR LATINO	NA	1/21/11	0.1083	G2	Normal	Kidney Clear Cell Renal Carcinoma	No	No	C64.9	8310-03-01	C64.9	Normal	YES	2004	NO	NA	Left	2.5	NO	NA	NA	NA	27	NA	NA	CCRCC
kirc_tcga	TCGA-CJ-4881	TCGA-CJ-4881-01	41	NA	M0	NX	Stage III	NA	T3a	Renal Cell Carcinoma	Renal Clear Cell Carcinoma	NA	NA	NA	NA	0	NA	61.79	1:Recurred/Progressed	NA	0	NA	NOT HISPANIC OR LATINO	NA	1/21/11	0.3212	G3	Normal	Kidney Clear Cell Renal Carcinoma	No	No	C64.9	8310-03-01	C64.9	Normal	YES	2004	NO	NA	Right	3.1	NO	NA	NA	NA	37	NA	NA	CCRCC
kirc_tcga	TCGA-CJ-4882	TCGA-CJ-4882-01	57	NA	M0	NX	Stage III	NA	T3a	Renal Cell Carcinoma	Renal Clear Cell Carcinoma	NA	NA	NA	NA	0	NA	61.86	0:DiseaseFree	NA	0	NA	NOT HISPANIC OR LATINO	NA	2002-03-11	0.0342	G3	Low	Kidney Clear Cell Renal Carcinoma	No	No	C64.9	8310-03-01	C64.9	Normal	YES	2005	NO	NA	Right	3.5	YES	0	2	NA	53	NA	NA	CCRCC
kirc_tcga	TCGA-CJ-4884	TCGA-CJ-4884-01	72	NA	M0	NX	Stage III	NA	T3a	Renal Cell Carcinoma	Renal Clear Cell Carcinoma	NA	NA	NA	NA	0	NA	57.79	0:DiseaseFree	NA	0	NA	NOT HISPANIC OR LATINO	NA	1/21/11	0.0908	G3	Normal	Kidney Clear Cell Renal Carcinoma	No	No	C64.9	8310-03-01	C64.9	NA	YES	2005	NO	NA	Right	3.4	NO	NA	NA	NA	1	NA	NA	CCRCC
kirc_tcga	TCGA-CJ-4885	TCGA-CJ-4885-01	64	NA	M1	NX	Stage IV	7th	T3a	Renal Cell Carcinoma	Renal Clear Cell Carcinoma	NA	NA	NA	NA	0	NA	67.05	1:Recurred/Progressed	NA	0	NA	NOT HISPANIC OR LATINO	NA	1/21/11	0.3073	G3	Low	Kidney Clear Cell Renal Carcinoma	No	No	C64.9	8310-03-01	C64.9	Normal	YES	2005	NO	NA	Right	3.5	NO	NA	NA	NA	1	NA	NA	CCRCC
kirc_tcga	TCGA-CJ-4886	TCGA-CJ-4886-01	42	NA	M0	NX	Stage I	NA	T1a	Renal Cell Carcinoma	Renal Clear Cell Carcinoma	NA	NA	NA	NA	0	NA	64.13	0:DiseaseFree	NA	0	NA	NOT HISPANIC OR LATINO	NA	1/24/11	0.059	G3	Normal	Kidney Clear Cell Renal Carcinoma	No	No	C64.9	8310-03-01	C64.9	Normal	YES	2005	NO	NA	Left	2.2	NO	NA	NA	NA	19	NA	NA	CCRCC
kirc_tcga	TCGA-CJ-4887	TCGA-CJ-4887-01	48	NA	M1	NX	Stage IV	NA	T3a	Renal Cell Carcinoma	Renal Clear Cell Carcinoma	NA	NA	NA	NA	0	NA	10.58	1:Recurred/Progressed	NA	0	NA	NOT HISPANIC OR LATINO	NA	1/24/11	0.1827	G3	Normal	Kidney Clear Cell Renal Carcinoma	No	No	C64.9	8310-03-01	C64.9	Normal	YES	2005	NO	NA	Right	2.3	NO	NA	NA	NA	36	NA	NA	CCRCC
kirc_tcga	TCGA-CJ-4888	TCGA-CJ-4888-01	59	NA	M1	NX	Stage IV	NA	T3a	Renal Cell Carcinoma	Renal Clear Cell Carcinoma	NA	NA	NA	NA	0	NA	19.97	1:Recurred/Progressed	NA	0	NA	NOT HISPANIC OR LATINO	NA	1/24/11	0	G4	Low	Kidney Clear Cell Renal Carcinoma	No	No	C64.9	8310-03-01	C64.9	NA	YES	2005	NO	NA	Left	2.8	NO	NA	NA	NA	9	NA	NA	CCRCC
kirc_tcga	TCGA-CJ-4889	TCGA-CJ-4889-01	63	NA	M0	NX	Stage I	NA	T1a	Renal Cell Carcinoma	Renal Clear Cell Carcinoma	NA	NA	NA	NA	0	NA	63.93	0:DiseaseFree	NA	0	NA	HISPANIC OR LATINO	NA	1/24/11	0	G4	Normal	Kidney Clear Cell Renal Carcinoma	No	No	C64.9	8310-03-01	C64.9	NA	YES	2005	NO	NA	Left	1.2	YES	0	1	NA	20	NA	NA	CCRCC
kirc_tcga	TCGA-CJ-4890	TCGA-CJ-4890-01	72	NA	M1	N0	Stage IV	7th	T3a	Renal Cell Carcinoma	Renal Clear Cell Carcinoma	NA	NA	NA	NA	0	NA	48.52	1:Recurred/Progressed	NA	0	NA	NOT HISPANIC OR LATINO	NA	1/24/11	0.0001	G4	Low	Kidney Clear Cell Renal Carcinoma	No	No	C64.9	8310-03-01	C64.9	Elevated	YES	2005	NO	NA	Left	2.6	YES	0	1	NA	17	NA	NA	CCRCC
kirc_tcga	TCGA-CJ-4891	TCGA-CJ-4891-01	57	NA	M0	N0	Stage III	7th	T3c	Renal Cell Carcinoma	Renal Clear Cell Carcinoma	NA	NA	NA	NA	0	NA	NA	NA	NA	0	NA	NOT HISPANIC OR LATINO	NA	1/24/11	0	G4	Low	Kidney Clear Cell Renal Carcinoma	No	Yes	C64.9	8310-03-01	C64.9	Normal	YES	2005	NO	NA	Left	3.2	YES	0	5	NA	8	NA	NA	CCRCC
kirc_tcga	TCGA-CJ-4892	TCGA-CJ-4892-01	65	NA	M0	N0	Stage I	NA	T1b	Renal Cell Carcinoma	Renal Clear Cell Carcinoma	NA	NA	NA	NA	0	NA	49.97	0:DiseaseFree	NA	0	NA	NOT HISPANIC OR LATINO	NA	1/24/11	0.1175	G2	Normal	Kidney Clear Cell Renal Carcinoma	No	No	C64.9	8310-03-01	C64.9	Normal	YES	2005	NO	NA	Right	3.1	YES	0	2	NA	1	NA	NA	CCRCC
kirc_tcga	TCGA-CJ-4893	TCGA-CJ-4893-01	76	NA	M0	NX	Stage I	NA	T1b	Renal Cell Carcinoma	Renal Clear Cell Carcinoma	NA	NA	NA	NA	0	NA	24.64	0:DiseaseFree	NA	0	NA	NOT HISPANIC OR LATINO	NA	1/24/11	0.2439	G3	Normal	Kidney Clear Cell Renal Carcinoma	No	No	C64.9	8310-03-01	C64.9	Normal	YES	2005	NO	NA	Right	3.2	NO	NA	NA	NA	27	NA	NA	CCRCC
kirc_tcga	TCGA-CJ-4894	TCGA-CJ-4894-01	58	NA	M0	N0	Stage III	7th	T3a	Renal Cell Carcinoma	Renal Clear Cell Carcinoma	NA	NA	NA	NA	0	NA	5.19	1:Recurred/Progressed	NA	0	NA	NOT HISPANIC OR LATINO	NA	1/24/11	0.1573	G3	Low	Kidney Clear Cell Renal Carcinoma	No	Yes	C64.9	8310-03-01	C64.9	NA	YES	2005	NO	NA	Left	2.8	YES	0	3	NA	55	NA	NA	CCRCC
kirc_tcga	TCGA-CJ-4895	TCGA-CJ-4895-01	62	NA	M1	NX	Stage IV	NA	T3a	Renal Cell Carcinoma	Renal Clear Cell Carcinoma	NA	NA	NA	NA	0	NA	2	1:Recurred/Progressed	NA	0	NA	NOT HISPANIC OR LATINO	NA	1/24/11	0.1114	G4	Low	Kidney Clear Cell Renal Carcinoma	No	No	C64.9	8310-03-01	C64.9	Normal	YES	2005	NO	NA	Left	3.5	NO	NA	NA	NA	38	NA	NA	CCRCC
kirc_tcga	TCGA-CJ-4897	TCGA-CJ-4897-01	79	NA	M0	NX	Stage III	7th	T3a	Renal Cell Carcinoma	Renal Clear Cell Carcinoma	NA	NA	NA	NA	0	NA	46.75	1:Recurred/Progressed	NA	0	NA	HISPANIC OR LATINO	NA	2002-03-11	0.0651	G3	Normal	Kidney Clear Cell Renal Carcinoma	No	No	C64.9	8310-03-01	C64.9	NA	YES	2005	NO	NA	Right	3.4	NO	NA	NA	NA	52	NA	NA	CCRCC
kirc_tcga	TCGA-CJ-4899	TCGA-CJ-4899-01	42	NA	M0	NX	Stage I	NA	T1b	Renal Cell Carcinoma	Renal Clear Cell Carcinoma	NA	NA	NA	NA	0	NA	50.2	0:DiseaseFree	NA	0	NA	NOT HISPANIC OR LATINO	NA	1/24/11	0.1447	G2	Normal	Kidney Clear Cell Renal Carcinoma	No	No	C64.9	8310-03-01	C64.9	NA	YES	2006	NO	NA	Left	2.3	NO	NA	NA	NA	30	NA	NA	CCRCC
kirc_tcga	TCGA-CJ-4900	TCGA-CJ-4900-01	69	NA	M1	N1	Stage IV	NA	T4	Renal Cell Carcinoma	Renal Clear Cell Carcinoma	NA	NA	NA	NA	0	NA	NA	NA	NA	0	NA	NOT HISPANIC OR LATINO	NA	1/24/11	0.0838	G4	Low	Kidney Clear Cell Renal Carcinoma	Yes	No	C64.9	8310-03-01	C64.9	Normal	YES	2006	NO	NA	Left	3	YES	1	14	NA	72	NA	NA	CCRCC
kirc_tcga	TCGA-CJ-4901	TCGA-CJ-4901-01	47	NA	M0	NX	Stage III	NA	T3b	Renal Cell Carcinoma	Renal Clear Cell Carcinoma	NA	NA	NA	NA	0	NA	47.63	0:DiseaseFree	NA	0	NA	NOT HISPANIC OR LATINO	NA	2002-03-11	0.1365	G3	Low	Kidney Clear Cell Renal Carcinoma	No	No	C64.9	8310-03-01	C64.9	Normal	YES	2006	NO	NA	Right	3.2	NO	NA	NA	NA	50	NA	NA	CCRCC
kirc_tcga	TCGA-CJ-4902	TCGA-CJ-4902-01	61	NA	M0	NX	Stage III	NA	T3a	Renal Cell Carcinoma	Renal Clear Cell Carcinoma	NA	NA	NA	NA	0	NA	49.93	0:DiseaseFree	NA	0	NA	NOT HISPANIC OR LATINO	NA	2002-03-11	0.0782	G3	Normal	Kidney Clear Cell Renal Carcinoma	No	No	C64.9	8310-03-01	C64.9	Normal	YES	2006	NO	NA	Right	3.4	NO	NA	NA	NA	57	NA	NA	CCRCC
kirc_tcga	TCGA-CJ-4903	TCGA-CJ-4903-01	50	NA	M0	NX	Stage I	NA	T1b	Renal Cell Carcinoma	Renal Clear Cell Carcinoma	NA	NA	NA	NA	0	NA	51.25	0:DiseaseFree	NA	0	NA	NOT HISPANIC OR LATINO	NA	2002-03-11	0.5256	G3	Normal	Kidney Clear Cell Renal Carcinoma	No	No	C64.9	8310-03-01	C64.9	Normal	YES	2006	NO	NA	Left	3	NO	NA	NA	NA	45	NA	NA	CCRCC
kirc_tcga	TCGA-CJ-4904	TCGA-CJ-4904-01	60	NA	M1	N0	Stage IV	7th	T3a	Renal Cell Carcinoma	Renal Clear Cell Carcinoma	NA	NA	NA	NA	0	NA	9.13	1:Recurred/Progressed	NA	0	NA	NOT HISPANIC OR LATINO	NA	2002-03-11	0.1291	G3	Normal	Kidney Clear Cell Renal Carcinoma	No	Yes	C64.9	8310-03-01	C64.9	Normal	YES	2006	NO	NA	Left	3	YES	0	13	NA	35	NA	NA	CCRCC
kirc_tcga	TCGA-CJ-4905	TCGA-CJ-4905-01	62	NA	M0	NX	Stage I	NA	T1a	Renal Cell Carcinoma	Renal Clear Cell Carcinoma	NA	NA	NA	NA	0	NA	49.15	0:DiseaseFree	NA	0	NA	NOT HISPANIC OR LATINO	NA	2002-03-11	0.096	G2	Normal	Kidney Clear Cell Renal Carcinoma	No	No	C64.9	8310-03-01	C64.9	NA	YES	2006	NO	NA	Right	3.1	NO	NA	NA	NA	47	NA	NA	CCRCC
kirc_tcga	TCGA-CJ-4907	TCGA-CJ-4907-01	58	NA	M0	NX	Stage III	NA	T3b	Renal Cell Carcinoma	Renal Clear Cell Carcinoma	NA	NA	NA	NA	0	NA	49.24	0:DiseaseFree	NA	0	NA	NOT HISPANIC OR LATINO	NA	2002-03-11	0.0548	G3	Low	Kidney Clear Cell Renal Carcinoma	No	No	C64.9	8310-03-01	C64.9	Normal	YES	2006	NO	NA	Right	2.2	NO	NA	NA	NA	54	NA	NA	CCRCC
kirc_tcga	TCGA-CJ-4908	TCGA-CJ-4908-01	38	NA	M0	NX	Stage I	NA	T1a	Renal Cell Carcinoma	Renal Clear Cell Carcinoma	NA	NA	NA	NA	0	NA	50.3	0:DiseaseFree	NA	0	NA	NOT HISPANIC OR LATINO	NA	2002-03-11	0.0597	G2	Normal	Kidney Clear Cell Renal Carcinoma	No	No	C64.9	8310-03-01	C64.9	Normal	YES	2006	NO	NA	Right	2.6	NO	NA	NA	NA	26	NA	NA	CCRCC
kirc_tcga	TCGA-CJ-4912	TCGA-CJ-4912-01	61	NA	M0	NX	Stage II	NA	T2	Renal Cell Carcinoma	Renal Clear Cell Carcinoma	NA	NA	NA	NA	0	NA	54.43	0:DiseaseFree	NA	0	NA	HISPANIC OR LATINO	NA	2002-03-11	0.321	G3	NA	Kidney Clear Cell Renal Carcinoma	No	No	C64.9	8310-03-01	C64.9	NA	YES	2006	NO	NA	Left	3.1	NO	NA	NA	NA	68	NA	NA	CCRCC
kirc_tcga	TCGA-CJ-4913	TCGA-CJ-4913-01	45	NA	M0	NX	Stage III	NA	T3a	Renal Cell Carcinoma	Renal Clear Cell Carcinoma	NA	NA	NA	NA	0	NA	17.67	1:Recurred/Progressed	NA	0	NA	NOT HISPANIC OR LATINO	NA	2002-08-11	0.093	G4	Normal	Kidney Clear Cell Renal Carcinoma	No	No	C64.9	8310-03-01	C64.9	Normal	YES	2006	NO	NA	Left	3.2	NO	NA	NA	NA	46	NA	NA	CCRCC
kirc_tcga	TCGA-CJ-4916	TCGA-CJ-4916-01	69	NA	M0	NX	Stage III	NA	T3a	Renal Cell Carcinoma	Renal Clear Cell Carcinoma	NA	NA	NA	NA	0	NA	45.11	0:DiseaseFree	NA	0	NA	NOT HISPANIC OR LATINO	NA	2002-08-11	0.1049	G3	NA	Kidney Clear Cell Renal Carcinoma	No	No	C64.9	8310-03-01	C64.9	NA	YES	2007	NO	NA	Right	2.6	NO	NA	NA	NA	40	NA	NA	CCRCC
kirc_tcga	TCGA-CJ-4918	TCGA-CJ-4918-01	64	NA	M1	N0	Stage IV	NA	T3a	Renal Cell Carcinoma	Renal Clear Cell Carcinoma	NA	NA	NA	NA	0	NA	1.08	1:Recurred/Progressed	NA	0	NA	NOT HISPANIC OR LATINO	NA	2002-08-11	0.0535	G4	Normal	Kidney Clear Cell Renal Carcinoma	No	No	C64.9	8310-03-01	C64.9	Normal	YES	2005	NO	NA	Left	3.2	YES	0	1	NA	70	NA	NA	CCRCC
kirc_tcga	TCGA-CJ-4920	TCGA-CJ-4920-01	64	NA	M0	NX	Stage I	NA	T1b	Renal Cell Carcinoma	Renal Clear Cell Carcinoma	NA	NA	NA	NA	0	NA	NA	NA	NA	0	NA	NOT HISPANIC OR LATINO	NA	2002-08-11	0.0172	G2	Normal	Kidney Clear Cell Renal Carcinoma	No	No	C64.9	8310-03-01	C64.9	Normal	YES	2004	NO	NA	Left	2.5	NO	NA	NA	NA	126	NA	NA	CCRCC
kirc_tcga	TCGA-CJ-4923	TCGA-CJ-4923-01	63	NA	M1	NX	Stage IV	NA	T3a	Renal Cell Carcinoma	Renal Clear Cell Carcinoma	NA	NA	NA	NA	0	NA	0.82	1:Recurred/Progressed	NA	0	NA	NOT HISPANIC OR LATINO	NA	2002-08-11	0.1256	G4	Normal	Kidney Clear Cell Renal Carcinoma	No	No	C64.9	8310-03-01	C64.9	Normal	YES	2004	NO	NA	Left	3	NO	NA	NA	NA	38	NA	NA	CCRCC
kirc_tcga	TCGA-CJ-5671	TCGA-CJ-5671-01	51	NA	M0	NX	Stage I	7th	T1a	Renal Cell Carcinoma	Renal Clear Cell Carcinoma	NA	NA	NA	NA	0	NA	130.98	0:DiseaseFree	NA	0	NA	NOT HISPANIC OR LATINO	NA	4/22/11	0.1876	G3	Normal	Kidney Clear Cell Renal Carcinoma	No	No	C64.9	8310-03-01	C64.9	Normal	YES	2004	NO	NA	Left	1.7	NO	NA	NA	NA	53	NA	NA	CCRCC
kirc_tcga	TCGA-CJ-5672	TCGA-CJ-5672-01	84	NA	M0	NX	Stage I	NA	T1a	Renal Cell Carcinoma	Renal Clear Cell Carcinoma	NA	NA	NA	NA	0	NA	NA	NA	NA	0	NA	NOT HISPANIC OR LATINO	NA	4/22/11	0.2468	G3	Normal	Kidney Clear Cell Renal Carcinoma	No	No	C64.9	8310-03-01	C64.9	Normal	YES	2004	NO	NA	Left	3	NO	NA	NA	NA	77	NA	NA	CCRCC
kirc_tcga	TCGA-CJ-5675	TCGA-CJ-5675-01	70	NA	M0	NX	Stage II	7th	T2a	Renal Cell Carcinoma	Renal Clear Cell Carcinoma	NA	NA	NA	NA	0	NA	29.57	1:Recurred/Progressed	NA	0	NA	NOT HISPANIC OR LATINO	NA	4/22/11	0.1657	G3	Normal	Kidney Clear Cell Renal Carcinoma	No	No	C64.9	8310-03-01	C64.9	Normal	YES	2004	NO	NA	Right	2.6	NO	NA	NA	NA	60	NA	NA	CCRCC
kirc_tcga	TCGA-CJ-5676	TCGA-CJ-5676-01	47	NA	M0	NX	Stage III	7th	T3b	Renal Cell Carcinoma	Renal Clear Cell Carcinoma	NA	NA	NA	NA	0	NA	72.9	1:Recurred/Progressed	NA	0	NA	HISPANIC OR LATINO	NA	4/22/11	0.1674	G3	Normal	Kidney Clear Cell Renal Carcinoma	No	No	C64.9	8310-03-01	C64.9	Normal	YES	2004	NO	NA	Right	1.8	NO	NA	NA	NA	54	NA	NA	CCRCC
kirc_tcga	TCGA-CJ-5677	TCGA-CJ-5677-01	54	NA	M1	NX	Stage IV	NA	T3a	Renal Cell Carcinoma	Renal Clear Cell Carcinoma	NA	NA	NA	NA	0	NA	9.46	1:Recurred/Progressed	NA	1	NA	NOT HISPANIC OR LATINO	NA	4/22/11	0.2119	G4	Low	Kidney Clear Cell Renal Carcinoma	No	No	C64.9	8310-03-01	C64.9	Normal	YES	2004	NO	NA	Right	2.5	NO	NA	NA	NA	67	NA	NA	CCRCC
kirc_tcga	TCGA-CJ-5678	TCGA-CJ-5678-01	62	NA	M1	N0	Stage IV	NA	T2b	Renal Cell Carcinoma	Renal Clear Cell Carcinoma	NA	NA	NA	NA	0	NA	13.11	1:Recurred/Progressed	NA	0	NA	NOT HISPANIC OR LATINO	NA	4/22/11	0.1758	G3	Normal	Kidney Clear Cell Renal Carcinoma	No	No	C64.9	8310-03-01	C64.9	NA	YES	2003	NO	NA	Left	2.5	YES	0	1	NA	43	NA	NA	CCRCC
kirc_tcga	TCGA-CJ-5679	TCGA-CJ-5679-01	73	NA	M0	NX	Stage III	NA	T3b	Renal Cell Carcinoma	Renal Clear Cell Carcinoma	NA	NA	NA	NA	0	NA	19.55	1:Recurred/Progressed	NA	0	NA	NOT HISPANIC OR LATINO	NA	4/22/11	0.6318	G4	Low	Kidney Clear Cell Renal Carcinoma	No	No	C64.9	8310-03-01	C64.9	Normal	YES	2003	NO	NA	Left	2.6	NO	NA	NA	NA	89	NA	NA	CCRCC
kirc_tcga	TCGA-CJ-5680	TCGA-CJ-5680-01	65	NA	M1	NX	Stage IV	NA	T3a	Renal Cell Carcinoma	Renal Clear Cell Carcinoma	NA	NA	NA	NA	0	NA	5.03	1:Recurred/Progressed	NA	0	NA	NOT HISPANIC OR LATINO	NA	4/22/11	0.1212	G4	Normal	Kidney Clear Cell Renal Carcinoma	No	No	C64.9	8310-03-01	C64.9	Normal	YES	2003	NO	NA	Right	3.1	NO	NA	NA	NA	40	NA	NA	CCRCC
kirc_tcga	TCGA-CJ-5681	TCGA-CJ-5681-01	44	NA	M1	NX	Stage IV	NA	T3a	Renal Cell Carcinoma	Renal Clear Cell Carcinoma	NA	NA	NA	NA	0	NA	0.56	1:Recurred/Progressed	NA	0	NA	NOT HISPANIC OR LATINO	NA	4/22/11	0.0706	G3	Low	Kidney Clear Cell Renal Carcinoma	No	No	C64.9	8310-03-01	C64.9	Elevated	YES	2003	NO	NA	Left	2.8	NO	NA	NA	NA	33	NA	NA	CCRCC
kirc_tcga	TCGA-CJ-5682	TCGA-CJ-5682-01	60	NA	M1	NX	Stage IV	7th	T3a	Renal Cell Carcinoma	Renal Clear Cell Carcinoma	NA	NA	NA	NA	0	NA	1.81	1:Recurred/Progressed	NA	0	NA	NOT HISPANIC OR LATINO	NA	4/22/11	0.543	G4	Normal	Kidney Clear Cell Renal Carcinoma	No	No	C64.9	8310-03-01	C64.9	Normal	YES	2004	NO	NA	Left	2	NO	NA	NA	NA	71	NA	NA	CCRCC
kirc_tcga	TCGA-CJ-5683	TCGA-CJ-5683-01	78	NA	M0	NX	Stage I	NA	T1b	Renal Cell Carcinoma	Renal Clear Cell Carcinoma	NA	NA	NA	NA	0	NA	62.06	0:DiseaseFree	NA	0	NA	NOT HISPANIC OR LATINO	NA	4/22/11	0.1735	G3	Low	Kidney Clear Cell Renal Carcinoma	No	No	C64.9	8310-03-01	C64.9	NA	YES	2004	NO	NA	Right	2.5	NO	NA	NA	NA	58	NA	NA	CCRCC
kirc_tcga	TCGA-CJ-5684	TCGA-CJ-5684-01	61	NA	M0	NX	Stage III	NA	T3a	Renal Cell Carcinoma	Renal Clear Cell Carcinoma	NA	NA	NA	NA	0	NA	73.29	0:DiseaseFree	NA	0	NA	NOT HISPANIC OR LATINO	NA	4/22/11	0.0882	G2	Low	Kidney Clear Cell Renal Carcinoma	No	No	C64.9	8310-03-01	C64.9	NA	YES	2005	NO	NA	Right	3	NO	NA	NA	NA	46	NA	NA	CCRCC
kirc_tcga	TCGA-CJ-5686	TCGA-CJ-5686-01	59	NA	M0	NX	Stage I	NA	T1b	Renal Cell Carcinoma	Renal Clear Cell Carcinoma	NA	NA	NA	NA	0	NA	66.95	0:DiseaseFree	NA	0	NA	NOT HISPANIC OR LATINO	NA	4/15/11	0.061	G3	Normal	Kidney Clear Cell Renal Carcinoma	No	No	C64.9	8310-03-01	C64.9	NA	YES	2005	NO	NA	Left	1.5	NO	NA	NA	NA	55	NA	NA	CCRCC
kirc_tcga	TCGA-CJ-5689	TCGA-CJ-5689-01	90	NA	M0	NX	Stage I	NA	T1b	Renal Cell Carcinoma	Renal Clear Cell Carcinoma	NA	NA	NA	NA	0	NA	NA	NA	NA	NA	NA	HISPANIC OR LATINO	NA	4/14/11	0.1564	G4	Low	Kidney Clear Cell Renal Carcinoma	No	Yes	C64.9	8310-03-01	C64.9	NA	YES	2005	NO	NA	Left	2.8	NO	NA	NA	NA	NA	NA	NA	CCRCC
kirc_tcga	TCGA-CJ-6027	TCGA-CJ-6027-01	77	NA	M0	NX	Stage I	6th	T1a	Renal Cell Carcinoma	Renal Clear Cell Carcinoma	NA	NA	NA	NA	0	NA	NA	NA	NA	0	NA	NOT HISPANIC OR LATINO	NA	7/21/11	0.4192	G4	Low	Kidney Clear Cell Renal Carcinoma	No	Yes	C64.9	8310-03-01	C64.9	Normal	YES	2003	NO	NA	Right	1	NO	NA	NA	NA	66	NA	NA	CCRCC
kirc_tcga	TCGA-CJ-6028	TCGA-CJ-6028-01	58	NA	M1	NX	Stage IV	7th	T3a	Renal Cell Carcinoma	Renal Clear Cell Carcinoma	NA	NA	NA	NA	0	NA	4.5	1:Recurred/Progressed	NA	0	NA	NOT HISPANIC OR LATINO	NA	6/20/11	0.131	G4	Low	Kidney Clear Cell Renal Carcinoma	No	No	C64.9	8310-03-01	C64.9	Normal	YES	2003	NO	NA	Left	2	NO	NA	NA	NA	46	NA	NA	CCRCC
kirc_tcga	TCGA-CJ-6030	TCGA-CJ-6030-01	65	NA	M0	N0	Stage I	6th	T1a	Renal Cell Carcinoma	Renal Clear Cell Carcinoma	NA	NA	NA	NA	0	NA	NA	NA	NA	0	NA	NOT HISPANIC OR LATINO	NA	7/21/11	0.185	G3	Low	Kidney Clear Cell Renal Carcinoma	No	Yes	C64.9	8310-03-01	C64.9	NA	YES	2003	NO	NA	Left	3.5	YES	0	11	NA	99	NA	NA	CCRCC
kirc_tcga	TCGA-CJ-6031	TCGA-CJ-6031-01	54	NA	M0	NX	Stage I	7th	T1b	Renal Cell Carcinoma	Renal Clear Cell Carcinoma	NA	NA	NA	NA	0	NA	62.61	0:DiseaseFree	NA	0	NA	NOT HISPANIC OR LATINO	NA	2008-10-11	0.084	G3	Normal	Kidney Clear Cell Renal Carcinoma	No	No	C64.9	8310-03-01	C64.9	Normal	YES	2003	NO	NA	Right	3.6	NO	NA	NA	NA	52	NA	NA	CCRCC
kirc_tcga	TCGA-CJ-6032	TCGA-CJ-6032-01	63	NA	M0	NX	Stage II	6th	T2	Renal Cell Carcinoma	Renal Clear Cell Carcinoma	NA	NA	NA	NA	0	NA	119.55	0:DiseaseFree	NA	0	NA	HISPANIC OR LATINO	NA	2008-10-11	0.2197	G3	Normal	Kidney Clear Cell Renal Carcinoma	No	No	C64.9	8310-03-01	C64.9	Normal	YES	2004	NO	NA	Right	3.2	NO	NA	NA	NA	42	NA	NA	CCRCC
kirc_tcga	TCGA-CJ-6033	TCGA-CJ-6033-01	54	NA	M1	N0	Stage IV	6th	T3a	Renal Cell Carcinoma	Renal Clear Cell Carcinoma	NA	NA	NA	NA	0	NA	4.73	1:Recurred/Progressed	NA	1	NA	NOT HISPANIC OR LATINO	NA	2008-10-11	0.1488	G4	Low	Kidney Clear Cell Renal Carcinoma	No	No	C64.9	8310-03-01	C64.9	NA	YES	2004	NO	NA	Right	3	NO	NA	NA	NA	66	NA	NA	CCRCC
kirc_tcga	TCGA-CW-5580	TCGA-CW-5580-01	73	NA	M1	NX	Stage IV	NA	T3a	Renal Cell Carcinoma	Renal Clear Cell Carcinoma	NA	NA	NA	NA	0	NA	NA	NA	NA	1	NA	NOT HISPANIC OR LATINO	NA	2003-01-11	0.1201	G3	NA	Kidney Clear Cell Renal Carcinoma	No	No	C64.9	8310-03-01	C64.9	NA	YES	2003	NO	NA	Right	1.3	NO	NA	NA	NA	72	NA	NA	CCRCC
kirc_tcga	TCGA-CW-5581	TCGA-CW-5581-01	44	NA	M0	NX	Stage I	NA	T1b	Renal Cell Carcinoma	Renal Clear Cell Carcinoma	NA	NA	NA	NA	0	NA	91.95	0:DiseaseFree	NA	0	NA	NOT HISPANIC OR LATINO	NA	5/26/11	0.0973	G3	NA	Kidney Clear Cell Renal Carcinoma	No	No	C64.9	8310-03-01	C64.9	NA	YES	2003	NO	NA	Right	1	NO	NA	NA	NA	64	NA	NA	CCRCC
kirc_tcga	TCGA-CW-5583	TCGA-CW-5583-01	51	NA	M0	NX	Stage I	NA	T1a	Renal Cell Carcinoma	Renal Clear Cell Carcinoma	NA	NA	NA	NA	0	NA	81.77	0:DiseaseFree	NA	2	NA	NA	NA	5/26/11	0.0848	G2	NA	Kidney Clear Cell Renal Carcinoma	No	No	C64.9	8310-03-01	C64.9	NA	YES	2003	NO	NA	Right	1.8	NO	NA	NA	NA	34	NA	NA	CCRCC
kirc_tcga	TCGA-CW-5584	TCGA-CW-5584-01	74	NA	M0	N1	Stage III	NA	T3b	Renal Cell Carcinoma	Renal Clear Cell Carcinoma	NA	NA	NA	NA	0	NA	3.35	1:Recurred/Progressed	NA	0	NA	NOT HISPANIC OR LATINO	NA	2003-01-11	0.0946	G3	NA	Kidney Clear Cell Renal Carcinoma	No	No	C64.9	8310-03-01	C64.9	NA	YES	2003	NO	NA	Right	1.3	YES	2	2	NA	NA	NA	NA	CCRCC
kirc_tcga	TCGA-CW-5585	TCGA-CW-5585-01	51	NA	M1	N0	Stage IV	NA	T3b	Renal Cell Carcinoma	Renal Clear Cell Carcinoma	NA	NA	NA	NA	0	NA	85.71	0:DiseaseFree	NA	0	NA	NOT HISPANIC OR LATINO	NA	2003-01-11	0.1503	G2	NA	Kidney Clear Cell Renal Carcinoma	No	No	C64.9	8310-03-01	C64.9	NA	YES	2003	NO	NA	Right	1.8	YES	0	17	NA	41	NA	NA	CCRCC
kirc_tcga	TCGA-CW-5587	TCGA-CW-5587-01	62	NA	M0	N0	Stage III	NA	T3b	Renal Cell Carcinoma	Renal Clear Cell Carcinoma	NA	NA	NA	NA	0	NA	65.8	1:Recurred/Progressed	NA	1	NA	NOT HISPANIC OR LATINO	NA	2003-01-11	0.2393	G2	NA	Kidney Clear Cell Renal Carcinoma	No	No	C64.9	8310-03-01	C64.9	NA	YES	2003	NO	NA	Left	2.2	YES	0	8	NA	NA	NA	NA	CCRCC
kirc_tcga	TCGA-CW-5588	TCGA-CW-5588-01	78	NA	M0	NX	Stage I	NA	T1a	Renal Cell Carcinoma	Renal Clear Cell Carcinoma	NA	NA	NA	NA	0	NA	66.26	0:DiseaseFree	NA	0	NA	NOT HISPANIC OR LATINO	NA	2003-01-11	0.2486	G2	NA	Kidney Clear Cell Renal Carcinoma	No	No	C64.9	8310-03-01	C64.9	NA	YES	2004	NO	NA	Right	1.2	NO	NA	NA	NA	65	NA	NA	CCRCC
kirc_tcga	TCGA-CW-5589	TCGA-CW-5589-01	52	NA	M0	NX	Stage I	NA	T1a	Renal Cell Carcinoma	Renal Clear Cell Carcinoma	NA	NA	NA	NA	0	NA	78.12	0:DiseaseFree	NA	0	NA	NOT HISPANIC OR LATINO	NA	2003-01-11	0.0905	G2	NA	Kidney Clear Cell Renal Carcinoma	No	No	C64.9	8310-03-01	C64.9	NA	YES	2004	NO	NA	Left	1.1	NO	NA	NA	NA	58	NA	NA	CCRCC
kirc_tcga	TCGA-CW-5590	TCGA-CW-5590-01	51	NA	M1	NX	Stage IV	NA	T3a	Renal Cell Carcinoma	Renal Clear Cell Carcinoma	NA	NA	NA	NA	0	NA	22.08	1:Recurred/Progressed	NA	1	NA	NOT HISPANIC OR LATINO	NA	2003-01-11	NA	G3	NA	Kidney Clear Cell Renal Carcinoma	No	No	C64.9	8310-03-01	C64.9	NA	YES	2004	NO	NA	Right	1.2	NO	NA	NA	NA	NA	NA	NA	CCRCC
kirc_tcga	TCGA-CW-5591	TCGA-CW-5591-01	56	NA	M1	N0	Stage IV	NA	T3a	Renal Cell Carcinoma	Renal Clear Cell Carcinoma	NA	NA	NA	NA	0	NA	74.61	0:DiseaseFree	NA	0	NA	NOT HISPANIC OR LATINO	NA	2003-01-11	0.2146	G2	NA	Kidney Clear Cell Renal Carcinoma	No	No	C64.9	8310-03-01	C64.9	NA	YES	2004	NO	NA	Right	1.2	YES	0	2	NA	38	NA	NA	CCRCC
kirc_tcga	TCGA-CW-6087	TCGA-CW-6087-01	61	NA	M1	N1	Stage IV	NA	T3a	Renal Cell Carcinoma	Renal Clear Cell Carcinoma	NA	NA	NA	NA	0	NA	NA	NA	NA	1	NA	NOT HISPANIC OR LATINO	NA	5/25/11	0.0666	G4	NA	Kidney Clear Cell Renal Carcinoma	No	No	C64.9	8310-03-01	C64.9	NA	YES	2003	NO	NA	Right	0.8	YES	1	2	NA	46	NA	NA	CCRCC
kirc_tcga	TCGA-CW-6088	TCGA-CW-6088-01	60	NA	M0	N0	Stage I	NA	T1b	Renal Cell Carcinoma	Renal Clear Cell Carcinoma	NA	NA	NA	NA	0	NA	105.85	0:DiseaseFree	NA	1	NA	NOT HISPANIC OR LATINO	NA	5/25/11	0.0996	G2	NA	Kidney Clear Cell Renal Carcinoma	No	No	C64.9	8310-03-01	C64.9	NA	YES	2003	NO	NA	Right	1.4	YES	0	10	NA	NA	NA	NA	CCRCC
kirc_tcga	TCGA-CW-6090	TCGA-CW-6090-01	68	NA	M0	NX	Stage I	NA	T1b	Renal Cell Carcinoma	Renal Clear Cell Carcinoma	NA	NA	NA	NA	0	NA	91.33	1:Recurred/Progressed	NA	0	NA	NA	NA	5/25/11	0.0864	G3	NA	Kidney Clear Cell Renal Carcinoma	No	No	C64.9	8310-03-01	C64.9	NA	YES	2003	NO	NA	Right	0.8	NO	NA	NA	NA	83	NA	NA	CCRCC
kirc_tcga	TCGA-CW-6093	TCGA-CW-6093-01	73	NA	M0	NX	Stage I	NA	T1a	Renal Cell Carcinoma	Renal Clear Cell Carcinoma	NA	NA	NA	NA	0	NA	103.35	0:DiseaseFree	NA	2	NA	NOT HISPANIC OR LATINO	NA	5/25/11	0.0731	G1	NA	Kidney Clear Cell Renal Carcinoma	No	Yes	C64.9	8310-03-01	C64.9	NA	YES	2004	NO	NA	Right	1.3	NO	NA	NA	NA	98	NA	NA	CCRCC
kirc_tcga	TCGA-CW-6096	TCGA-CW-6096-01	44	NA	M0	NX	Stage I	NA	T1a	Renal Cell Carcinoma	Renal Clear Cell Carcinoma	NA	NA	NA	NA	0	NA	88.73	0:DiseaseFree	NA	0	NA	NOT HISPANIC OR LATINO	NA	5/25/11	NA	G2	NA	Kidney Clear Cell Renal Carcinoma	No	No	C64.9	8310-03-01	C64.9	NA	YES	2004	NO	NA	Right	1	NO	NA	NA	NA	NA	NA	NA	CCRCC
kirc_tcga	TCGA-CW-6097	TCGA-CW-6097-01	32	NA	M0	NX	Stage III	NA	T3a	Renal Cell Carcinoma	Renal Clear Cell Carcinoma	NA	NA	NA	NA	0	NA	15.01	1:Recurred/Progressed	NA	0	NA	NA	NA	5/25/11	0.0349	G4	NA	Kidney Clear Cell Renal Carcinoma	No	No	C64.9	8310-03-01	C64.9	NA	YES	2004	NO	NA	Left	1	NO	NA	NA	NA	30	NA	NA	CCRCC
kirc_tcga	TCGA-CZ-4853	TCGA-CZ-4853-01	82	NA	M0	NX	Stage I	NA	T1a	Renal Cell Carcinoma	Renal Clear Cell Carcinoma	NA	NA	NA	NA	0	NA	25.43	0:DiseaseFree	NA	NA	NA	NA	NA	2002-03-11	0.1154	G2	Low	Kidney Clear Cell Renal Carcinoma	No	No	C64.9	8310-03-01	C64.9	NA	YES	2005	NO	NA	Right	2	NO	NA	NA	NA	90	NA	NA	CCRCC
kirc_tcga	TCGA-CZ-4854	TCGA-CZ-4854-01	68	NA	M0	N0	Stage I	NA	T1b	Renal Cell Carcinoma	Renal Clear Cell Carcinoma	NA	NA	NA	NA	0	NA	NA	NA	NA	0	NA	NOT HISPANIC OR LATINO	NA	2002-03-11	0.428	G2	Low	Kidney Clear Cell Renal Carcinoma	No	Yes	C64.9	8310-03-01	C64.9	NA	YES	2005	NO	100	Right	1.7	YES	0	2	NA	70	NA	NA	CCRCC
kirc_tcga	TCGA-CZ-4856	TCGA-CZ-4856-01	62	NA	M0	N0	Stage I	NA	T1b	Renal Cell Carcinoma	Renal Clear Cell Carcinoma	NA	NA	NA	NA	0	NA	0.59	0:DiseaseFree	NA	0	NA	NOT HISPANIC OR LATINO	NA	2002-03-11	0.113	G2	Normal	Kidney Clear Cell Renal Carcinoma	No	Yes	C64.9	8310-03-01	C64.9	NA	YES	2005	NO	90	Left	1.5	YES	0	4	NA	49	NA	NA	CCRCC
kirc_tcga	TCGA-CZ-4857	TCGA-CZ-4857-01	56	NA	M1	N0	Stage IV	NA	T3a	Renal Cell Carcinoma	Renal Clear Cell Carcinoma	NA	NA	NA	NA	0	NA	32.52	1:Recurred/Progressed	NA	0	NA	NOT HISPANIC OR LATINO	NA	2/14/11	0.2858	G3	Low	Kidney Clear Cell Renal Carcinoma	No	No	C64.9	8310-03-01	C64.9	NA	YES	2005	NO	NA	Right	1.1	YES	0	3	NA	80	NA	NA	CCRCC
kirc_tcga	TCGA-CZ-4858	TCGA-CZ-4858-01	39	NA	M0	NX	Stage II	NA	T2	Renal Cell Carcinoma	Renal Clear Cell Carcinoma	NA	NA	NA	NA	0	NA	62.81	1:Recurred/Progressed	NA	0	NA	NOT HISPANIC OR LATINO	NA	2/14/11	0.4506	G4	Normal	Kidney Clear Cell Renal Carcinoma	No	No	C64.9	8310-03-01	C64.9	NA	YES	2005	NO	100	Left	1.5	NO	NA	NA	NA	2	NA	NA	CCRCC
kirc_tcga	TCGA-CZ-4859	TCGA-CZ-4859-01	59	NA	M0	N0	Stage I	NA	T1	Renal Cell Carcinoma	Renal Clear Cell Carcinoma	NA	NA	NA	NA	0	NA	58.71	0:DiseaseFree	NA	NA	NA	NA	NA	2/14/11	0.1984	G2	Normal	Kidney Clear Cell Renal Carcinoma	No	No	C64.9	8310-03-01	C64.9	NA	YES	2005	NO	NA	Right	1.5	NO	NA	NA	NA	94	NA	NA	CCRCC
kirc_tcga	TCGA-CZ-4860	TCGA-CZ-4860-01	60	NA	M1	NX	Stage IV	NA	T4	Renal Cell Carcinoma	Renal Clear Cell Carcinoma	NA	NA	NA	NA	0	NA	NA	NA	NA	0	NA	NA	NA	2/14/11	0.5764	G4	Low	Kidney Clear Cell Renal Carcinoma	No	No	C64.9	8310-03-01	C64.9	NA	YES	2005	NO	100	Right	1.3	NO	NA	NA	NA	NA	NA	NA	CCRCC
kirc_tcga	TCGA-CZ-4861	TCGA-CZ-4861-01	63	NA	M0	NX	Stage II	NA	T2	Renal Cell Carcinoma	Renal Clear Cell Carcinoma	NA	NA	NA	NA	0	NA	NA	NA	NA	0	NA	NA	NA	2/14/11	0.071	G2	Normal	Kidney Clear Cell Renal Carcinoma	Yes	No	C64.9	8310-03-01	C64.9	NA	YES	2005	NO	100	Left	0.8	NO	NA	NA	NA	80	NA	NA	CCRCC
kirc_tcga	TCGA-CZ-4862	TCGA-CZ-4862-01	46	NA	M0	NX	Stage I	NA	T1b	Renal Cell Carcinoma	Renal Clear Cell Carcinoma	NA	NA	NA	NA	0	NA	107.46	0:DiseaseFree	NA	0	NA	NOT HISPANIC OR LATINO	NA	2002-10-11	0.0505	G2	Normal	Kidney Clear Cell Renal Carcinoma	No	Yes	C64.9	8310-03-01	C64.9	NA	YES	2006	NO	100	Left	1.5	NO	NA	NA	NA	56	NA	NA	CCRCC
kirc_tcga	TCGA-CZ-4863	TCGA-CZ-4863-01	51	NA	M0	N0	Stage III	NA	T3b	Renal Cell Carcinoma	Renal Clear Cell Carcinoma	NA	NA	NA	NA	0	NA	63.34	0:DiseaseFree	NA	0	NA	NOT HISPANIC OR LATINO	NA	2/14/11	0.0295	G3	Low	Kidney Clear Cell Renal Carcinoma	No	No	C64.9	8310-03-01	C64.9	NA	YES	2006	NO	NA	Left	1	YES	0	11	NA	34	NA	NA	CCRCC
kirc_tcga	TCGA-CZ-4864	TCGA-CZ-4864-01	86	NA	M0	N0	Stage II	NA	T2	Renal Cell Carcinoma	Renal Clear Cell Carcinoma	NA	NA	NA	NA	0	NA	NA	NA	NA	NA	NA	NOT HISPANIC OR LATINO	NA	2/14/11	0.1849	G3	Low	Kidney Clear Cell Renal Carcinoma	No	No	C64.9	8310-03-01	C64.9	NA	YES	2002	NO	NA	Left	1.2	NO	NA	NA	NA	NA	NA	NA	CCRCC
kirc_tcga	TCGA-CZ-4865	TCGA-CZ-4865-01	70	NA	M0	NX	Stage I	NA	T1a	Renal Cell Carcinoma	Renal Clear Cell Carcinoma	NA	NA	NA	NA	0	NA	NA	NA	NA	NA	NA	NOT HISPANIC OR LATINO	NA	2/14/11	0.0595	G2	Normal	Kidney Clear Cell Renal Carcinoma	Yes	Yes	C64.9	8310-03-01	C64.9	NA	YES	2006	NO	NA	Left	2	NO	NA	NA	NA	65	NA	NA	CCRCC
kirc_tcga	TCGA-CZ-4866	TCGA-CZ-4866-01	79	NA	M0	NX	Stage I	NA	T1	Renal Cell Carcinoma	Renal Clear Cell Carcinoma	NA	NA	NA	NA	0	NA	107.33	0:DiseaseFree	NA	0	NA	NOT HISPANIC OR LATINO	NA	2/14/11	0.1233	G3	Normal	Kidney Clear Cell Renal Carcinoma	No	No	C64.9	8310-03-01	C64.9	NA	YES	2006	NO	NA	Right	1.9	NO	NA	NA	NA	68	NA	NA	CCRCC
kirc_tcga	TCGA-CZ-5451	TCGA-CZ-5451-01	74	NA	M0	N0	Stage II	6th	T2	Renal Cell Carcinoma	Renal Clear Cell Carcinoma	NA	NA	NA	NA	0	NA	63.37	0:DiseaseFree	NA	0	NA	NA	NA	2003-10-11	0.1292	G3	Low	Kidney Clear Cell Renal Carcinoma	No	No	C64.9	8310-03-01	C64.9	NA	YES	2006	NO	NA	Left	1.5	YES	0	13	NA	71	NA	NA	CCRCC
kirc_tcga	TCGA-CZ-5452	TCGA-CZ-5452-01	69	NA	M0	N0	Stage II	6th	T2	Renal Cell Carcinoma	Renal Clear Cell Carcinoma	NA	NA	NA	NA	0	NA	58.77	0:DiseaseFree	NA	0	NA	NOT HISPANIC OR LATINO	NA	2003-10-11	0.0345	G2	Normal	Kidney Clear Cell Renal Carcinoma	No	No	C64.9	8310-03-01	C64.9	NA	YES	2006	NO	NA	Right	2	YES	0	5	NA	26	NA	NA	CCRCC
kirc_tcga	TCGA-CZ-5453	TCGA-CZ-5453-01	67	NA	M0	NX	Stage II	6th	T2	Renal Cell Carcinoma	Renal Clear Cell Carcinoma	NA	NA	NA	NA	0	NA	NA	NA	NA	NA	NA	NA	NA	2003-10-11	0.1316	G2	Low	Kidney Clear Cell Renal Carcinoma	No	No	C64.9	8310-03-01	C64.9	NA	YES	2006	NO	NA	Left	1.4	NO	NA	NA	NA	73	NA	NA	CCRCC
kirc_tcga	TCGA-CZ-5454	TCGA-CZ-5454-01	63	NA	M1	N0	Stage IV	NA	T2	Renal Cell Carcinoma	Renal Clear Cell Carcinoma	NA	NA	NA	NA	0	NA	13.9	1:Recurred/Progressed	NA	1	NA	NOT HISPANIC OR LATINO	NA	2003-10-11	0.1398	G2	Low	Kidney Clear Cell Renal Carcinoma	No	No	C64.9	8310-03-01	C64.9	NA	YES	2006	NO	NA	Right	2	YES	0	3	NA	20	NA	NA	CCRCC
kirc_tcga	TCGA-CZ-5455	TCGA-CZ-5455-01	63	NA	M1	NX	Stage IV	6th	T3b	Renal Cell Carcinoma	Renal Clear Cell Carcinoma	NA	NA	NA	NA	0	NA	NA	NA	NA	1	NA	NOT HISPANIC OR LATINO	NA	2003-10-11	0.1168	G4	Low	Kidney Clear Cell Renal Carcinoma	No	No	C64.9	8310-03-01	C64.9	NA	YES	2006	NO	NA	Right	1.4	NO	NA	NA	NA	25	NA	NA	CCRCC
kirc_tcga	TCGA-CZ-5456	TCGA-CZ-5456-01	57	NA	M0	N0	Stage II	6th	T2	Renal Cell Carcinoma	Renal Clear Cell Carcinoma	NA	NA	NA	NA	0	NA	31.24	1:Recurred/Progressed	NA	0	NA	NA	NA	2003-11-11	0.4057	G3	Low	Kidney Clear Cell Renal Carcinoma	No	No	C64.9	8310-03-01	C64.9	NA	YES	2006	NO	90	Left	1.6	YES	0	7	NA	66	NA	NA	CCRCC
kirc_tcga	TCGA-CZ-5457	TCGA-CZ-5457-01	62	NA	M0	NX	Stage III	6th	T3a	Renal Cell Carcinoma	Renal Clear Cell Carcinoma	NA	NA	NA	NA	0	NA	5.72	1:Recurred/Progressed	NA	NA	NA	NOT HISPANIC OR LATINO	NA	2003-11-11	0.7102	G4	Low	Kidney Clear Cell Renal Carcinoma	No	No	C64.9	8310-03-01	C64.9	NA	YES	2006	NO	100	Right	1.5	NO	NA	NA	NA	75	NA	NA	CCRCC
kirc_tcga	TCGA-CZ-5458	TCGA-CZ-5458-01	43	NA	M0	NX	Stage III	6th	T3a	Renal Cell Carcinoma	Renal Clear Cell Carcinoma	NA	NA	NA	NA	0	NA	91.62	0:DiseaseFree	NA	NA	NA	NA	NA	2003-11-11	0.1042	G3	Low	Kidney Clear Cell Renal Carcinoma	No	No	C64.9	8310-03-01	C64.9	NA	YES	2006	NO	NA	Right	2.1	NO	NA	NA	NA	28	NA	NA	CCRCC
kirc_tcga	TCGA-CZ-5459	TCGA-CZ-5459-01	63	NA	M0	NX	Stage III	NA	T3b	Renal Cell Carcinoma	Renal Clear Cell Carcinoma	NA	NA	NA	NA	0	NA	55.29	0:DiseaseFree	NA	NA	NA	NA	NA	2003-11-11	0.0677	G3	Low	Kidney Clear Cell Renal Carcinoma	No	No	C64.9	8310-03-01	C64.9	NA	YES	2006	NO	NA	Right	0.4	NO	NA	NA	NA	88	NA	NA	CCRCC
kirc_tcga	TCGA-CZ-5460	TCGA-CZ-5460-01	55	NA	M1	NX	Stage IV	6th	T3b	Renal Cell Carcinoma	Renal Clear Cell Carcinoma	NA	NA	NA	NA	0	NA	94.38	0:DiseaseFree	NA	NA	NA	NOT HISPANIC OR LATINO	NA	2003-11-11	0.0988	G2	Low	Kidney Clear Cell Renal Carcinoma	No	No	C64.9	8310-03-01	C64.9	NA	YES	2006	NO	NA	Right	1.1	NO	NA	NA	NA	52	NA	NA	CCRCC
kirc_tcga	TCGA-CZ-5461	TCGA-CZ-5461-01	52	NA	M1	NX	Stage IV	NA	T1b	Renal Cell Carcinoma	Renal Clear Cell Carcinoma	NA	NA	NA	NA	0	NA	1.58	1:Recurred/Progressed	NA	NA	NA	NOT HISPANIC OR LATINO	NA	2003-11-11	0.1716	G4	Low	Kidney Clear Cell Renal Carcinoma	No	No	C64.9	8310-03-01	C64.9	NA	YES	2006	NO	NA	Right	1.1	NO	NA	NA	NA	68	NA	NA	CCRCC
kirc_tcga	TCGA-CZ-5462	TCGA-CZ-5462-01	83	NA	M1	NX	Stage IV	6th	T1b	Renal Cell Carcinoma	Renal Clear Cell Carcinoma	NA	NA	NA	NA	0	NA	NA	NA	NA	NA	NA	NA	NA	2003-11-11	0.2515	G3	Low	Kidney Clear Cell Renal Carcinoma	No	No	C64.9	8310-03-01	C64.9	NA	YES	2007	NO	NA	Right	1.7	NO	NA	NA	NA	60	NA	NA	CCRCC
kirc_tcga	TCGA-CZ-5463	TCGA-CZ-5463-01	76	NA	M0	NX	Stage II	6th	T2	Renal Cell Carcinoma	Renal Clear Cell Carcinoma	NA	NA	NA	NA	0	NA	21.75	0:DiseaseFree	NA	NA	NA	NA	NA	2003-11-11	0.2084	G2	NA	Kidney Clear Cell Renal Carcinoma	No	No	C64.9	8310-03-01	C64.9	NA	YES	2007	NO	NA	Left	1.4	NO	NA	NA	NA	48	NA	NA	CCRCC
kirc_tcga	TCGA-CZ-5464	TCGA-CZ-5464-01	69	NA	M1	NX	Stage IV	6th	T3b	Renal Cell Carcinoma	Renal Clear Cell Carcinoma	NA	NA	NA	NA	0	NA	69.91	0:DiseaseFree	NA	0	NA	NA	NA	2003-11-11	0.0919	G2	Low	Kidney Clear Cell Renal Carcinoma	No	No	C64.9	8310-03-01	C64.9	NA	YES	2007	NO	NA	Left	1.5	NO	NA	NA	NA	NA	NA	NA	CCRCC
kirc_tcga	TCGA-CZ-5465	TCGA-CZ-5465-01	76	NA	M0	NX	Stage III	6th	T3b	Renal Cell Carcinoma	Renal Clear Cell Carcinoma	NA	NA	NA	NA	0	NA	NA	NA	NA	0	NA	NA	NA	2003-11-11	0.2859	G2	Low	Kidney Clear Cell Renal Carcinoma	No	No	C64.9	8310-03-01	C64.9	NA	YES	2007	NO	100	Left	1.8	NO	NA	NA	NA	116	NA	NA	CCRCC
kirc_tcga	TCGA-CZ-5466	TCGA-CZ-5466-01	67	NA	M0	NX	Stage III	6th	T3a	Renal Cell Carcinoma	Renal Clear Cell Carcinoma	NA	NA	NA	NA	0	NA	22.5	0:DiseaseFree	NA	0	NA	NA	NA	2003-11-11	0.202	G2	Low	Kidney Clear Cell Renal Carcinoma	No	No	C64.9	8310-03-01	C64.9	NA	YES	2007	NO	NA	Right	1.6	NO	NA	NA	NA	60	NA	NA	CCRCC
kirc_tcga	TCGA-CZ-5467	TCGA-CZ-5467-01	86	NA	M0	N0	Stage III	NA	T3a	Renal Cell Carcinoma	Renal Clear Cell Carcinoma	NA	NA	NA	NA	0	NA	2.04	1:Recurred/Progressed	NA	NA	NA	NOT HISPANIC OR LATINO	NA	2003-11-11	0.1297	G4	Low	Kidney Clear Cell Renal Carcinoma	No	No	C64.9	8310-03-01	C64.9	NA	YES	2007	NO	NA	Right	1.7	YES	0	2	NA	47	NA	NA	CCRCC
kirc_tcga	TCGA-CZ-5468	TCGA-CZ-5468-01	84	NA	M1	NX	Stage IV	NA	T3b	Renal Cell Carcinoma	Renal Clear Cell Carcinoma	NA	NA	NA	NA	0	NA	NA	NA	NA	NA	NA	NOT HISPANIC OR LATINO	NA	2003-11-11	0.4641	G4	Low	Kidney Clear Cell Renal Carcinoma	No	No	C64.9	8310-03-01	C64.9	NA	YES	2007	NO	NA	Left	1.7	NO	NA	NA	NA	115	NA	NA	CCRCC
kirc_tcga	TCGA-CZ-5469	TCGA-CZ-5469-01	41	NA	M0	N0	Stage II	6th	T2	Renal Cell Carcinoma	Renal Clear Cell Carcinoma	NA	NA	NA	NA	0	NA	3.61	1:Recurred/Progressed	NA	0	NA	NOT HISPANIC OR LATINO	NA	2003-11-11	0.5894	G2	Low	Kidney Clear Cell Renal Carcinoma	No	No	C64.9	8310-03-01	C64.9	NA	YES	2007	NO	90	Left	1.8	YES	0	16	NA	43	NA	NA	CCRCC
kirc_tcga	TCGA-CZ-5470	TCGA-CZ-5470-01	72	NA	M0	N0	Stage II	NA	T2	Renal Cell Carcinoma	Renal Clear Cell Carcinoma	NA	NA	NA	NA	0	NA	12.68	0:DiseaseFree	NA	NA	NA	NA	NA	2003-11-11	0.1784	G3	Low	Kidney Clear Cell Renal Carcinoma	No	No	C64.9	8310-03-01	C64.9	NA	YES	2008	NO	NA	Left	1.6	YES	0	2	NA	43	NA	NA	CCRCC
kirc_tcga	TCGA-CZ-5982	TCGA-CZ-5982-01	59	NA	M0	NX	Stage I	6th	T1a	Renal Cell Carcinoma	Renal Clear Cell Carcinoma	NA	NA	NA	NA	0	NA	80.12	0:DiseaseFree	NA	0	NA	NA	NA	3/22/11	0.063	G2	NA	Kidney Clear Cell Renal Carcinoma	No	No	C64.9	8310-03-01	C64.9	NA	YES	2005	NO	100	Left	1.2	NO	NA	NA	NA	40	NA	NA	CCRCC
kirc_tcga	TCGA-CZ-5984	TCGA-CZ-5984-01	51	NA	M0	N0	Stage I	6th	T1b	Renal Cell Carcinoma	Renal Clear Cell Carcinoma	NA	NA	NA	NA	0	NA	67.9	0:DiseaseFree	NA	0	NA	NA	NA	2005-04-11	0.4976	G3	Low	Kidney Clear Cell Renal Carcinoma	No	No	C64.9	8310-03-01	C64.9	NA	YES	2005	NO	NA	Left	1.4	NO	NA	NA	NA	36	NA	NA	CCRCC
kirc_tcga	TCGA-CZ-5985	TCGA-CZ-5985-01	58	NA	M0	N0	Stage II	6th	T2	Renal Cell Carcinoma	Renal Clear Cell Carcinoma	NA	NA	NA	NA	0	NA	65.6	0:DiseaseFree	NA	0	NA	NOT HISPANIC OR LATINO	NA	2005-04-11	0.2187	G2	Low	Kidney Clear Cell Renal Carcinoma	No	No	C64.9	8310-03-01	C64.9	NA	YES	2006	NO	NA	Right	1.8	YES	0	5	NA	52	NA	NA	CCRCC
kirc_tcga	TCGA-CZ-5986	TCGA-CZ-5986-01	61	NA	M0	N0	Stage I	NA	T1	Renal Cell Carcinoma	Renal Clear Cell Carcinoma	NA	NA	NA	NA	0	NA	12.25	0:DiseaseFree	NA	0	NA	NA	NA	2005-04-11	0.1794	G3	Low	Kidney Clear Cell Renal Carcinoma	No	No	C64.9	8310-03-01	C64.9	NA	YES	2006	NO	NA	Left	1.5	YES	0	4	NA	50	NA	NA	CCRCC
kirc_tcga	TCGA-CZ-5987	TCGA-CZ-5987-01	60	NA	M1	NX	Stage IV	6th	T3b	Renal Cell Carcinoma	Renal Clear Cell Carcinoma	NA	NA	NA	NA	0	NA	12.39	1:Recurred/Progressed	NA	NA	NA	NOT HISPANIC OR LATINO	NA	2005-04-11	0.2524	G2	Low	Kidney Clear Cell Renal Carcinoma	No	No	C64.9	8310-03-01	C64.9	NA	YES	2006	NO	NA	Right	1.5	NO	NA	NA	NA	47	NA	NA	CCRCC
kirc_tcga	TCGA-CZ-5988	TCGA-CZ-5988-01	38	NA	M0	N0	Stage I	NA	T1b	Renal Cell Carcinoma	Renal Clear Cell Carcinoma	NA	NA	NA	NA	0	NA	22.77	0:DiseaseFree	NA	0	NA	NA	NA	2005-04-11	0.1477	G2	Low	Kidney Clear Cell Renal Carcinoma	No	No	C64.9	8310-03-01	C64.9	NA	YES	2006	NO	NA	Right	1.5	NO	NA	NA	NA	34	NA	NA	CCRCC
kirc_tcga	TCGA-CZ-5989	TCGA-CZ-5989-01	60	NA	M0	N0	Stage II	6th	T2	Renal Cell Carcinoma	Renal Clear Cell Carcinoma	NA	NA	NA	NA	0	NA	62.58	0:DiseaseFree	NA	0	NA	NOT HISPANIC OR LATINO	NA	2005-04-11	0.1323	G2	Low	Kidney Clear Cell Renal Carcinoma	No	No	C64.9	8310-03-01	C64.9	NA	YES	2006	NO	NA	Right	1.9	YES	0	1	NA	32	NA	NA	CCRCC
kirc_tcga	TCGA-DV-5565	TCGA-DV-5565-01	59	NA	M0	NX	Stage I	NA	T1a	Renal Cell Carcinoma	Renal Clear Cell Carcinoma	NA	NA	NA	NA	0	NA	43.66	0:DiseaseFree	NA	1	NA	NOT HISPANIC OR LATINO	NA	3/25/11	0.1872	G2	Normal	Kidney Clear Cell Renal Carcinoma	No	Yes	C64.9	8310-03-01	C64.9	Elevated	YES	2007	NO	90	Right	1.7	NO	NA	NA	NA	47	NA	NA	CCRCC
kirc_tcga	TCGA-DV-5566	TCGA-DV-5566-01	67	NA	M0	NX	Stage I	NA	T1a	Renal Cell Carcinoma	Renal Clear Cell Carcinoma	NA	NA	NA	NA	0	NA	45.93	0:DiseaseFree	NA	0	NA	NOT HISPANIC OR LATINO	NA	3/28/11	0.078	G2	Normal	Kidney Clear Cell Renal Carcinoma	No	Yes	C64.9	8310-03-01	C64.9	Normal	YES	2007	NO	100	Right	1	NO	NA	NA	NA	29	NA	NA	CCRCC
kirc_tcga	TCGA-DV-5567	TCGA-DV-5567-01	40	NA	M0	NX	Stage I	NA	T1a	Renal Cell Carcinoma	Renal Clear Cell Carcinoma	NA	NA	NA	NA	0	NA	65.83	1:Recurred/Progressed	NA	0	NA	NOT HISPANIC OR LATINO	NA	3/28/11	0.0003	G2	Low	Kidney Clear Cell Renal Carcinoma	No	Yes	C64.9	8310-03-01	C64.9	Normal	YES	2008	NO	100	Right	0.6	NO	NA	NA	NA	NA	NA	NA	CCRCC
kirc_tcga	TCGA-DV-5568	TCGA-DV-5568-01	26	NA	M0	NX	Stage I	NA	T1a	Renal Cell Carcinoma	Renal Clear Cell Carcinoma	NA	NA	NA	NA	0	NA	12.16	0:DiseaseFree	NA	0	NA	NOT HISPANIC OR LATINO	NA	3/29/11	0.1092	G2	Low	Kidney Clear Cell Renal Carcinoma	Yes	Yes	C64.9	8310-03-01	C64.9	Normal	YES	2009	NO	100	Right	1	NO	NA	NA	NA	11	NA	NA	CCRCC
kirc_tcga	TCGA-DV-5569	TCGA-DV-5569-01	29	NA	M0	NX	Stage I	NA	T1a	Renal Cell Carcinoma	Renal Clear Cell Carcinoma	NA	NA	NA	NA	0	NA	11.66	0:DiseaseFree	NA	0	NA	NOT HISPANIC OR LATINO	NA	3/28/11	0.0528	G2	Low	Kidney Clear Cell Renal Carcinoma	No	Yes	C64.9	8310-03-01	C64.9	Elevated	YES	2009	NO	100	Right	1.1	NO	NA	NA	NA	23	NA	NA	CCRCC
kirc_tcga	TCGA-DV-5573	TCGA-DV-5573-01	41	NA	M0	NX	Stage I	NA	T1a	Renal Cell Carcinoma	Renal Clear Cell Carcinoma	NA	NA	NA	NA	0	NA	37.12	0:DiseaseFree	NA	0	NA	NOT HISPANIC OR LATINO	NA	3/29/11	0.2081	G2	Low	Kidney Clear Cell Renal Carcinoma	Yes	Yes	C64.9	8310-03-01	C64.9	Normal	YES	2008	NO	100	Right	1.4	NO	NA	NA	NA	NA	NA	NA	CCRCC
kirc_tcga	TCGA-DV-5574	TCGA-DV-5574-01	37	NA	M0	NX	Stage I	NA	T1a	Renal Cell Carcinoma	Renal Clear Cell Carcinoma	NA	NA	NA	NA	0	NA	11.73	1:Recurred/Progressed	NA	0	NA	NOT HISPANIC OR LATINO	NA	3/24/11	0.0543	G2	Low	Kidney Clear Cell Renal Carcinoma	No	Yes	C64.9	8310-03-01	C64.9	Normal	YES	2008	NO	100	Right	1.5	NO	NA	NA	NA	31	NA	NA	CCRCC
kirc_tcga	TCGA-DV-5575	TCGA-DV-5575-01	52	NA	M0	NX	Stage I	NA	T1a	Renal Cell Carcinoma	Renal Clear Cell Carcinoma	NA	NA	NA	NA	0	NA	56.8	0:DiseaseFree	NA	0	NA	NOT HISPANIC OR LATINO	NA	3/28/11	0.0947	G2	Low	Kidney Clear Cell Renal Carcinoma	No	No	C64.9	8310-03-01	C64.9	Normal	YES	2007	NO	100	Left	2	NO	NA	NA	NA	39	NA	NA	CCRCC
kirc_tcga	TCGA-DV-5576	TCGA-DV-5576-01	55	NA	M0	NX	Stage I	NA	T1a	Renal Cell Carcinoma	Renal Clear Cell Carcinoma	NA	NA	NA	NA	0	NA	NA	NA	NA	0	NA	NOT HISPANIC OR LATINO	NA	3/30/11	0.0487	G2	Low	Kidney Clear Cell Renal Carcinoma	No	Yes	C64.9	8310-03-01	C64.9	Normal	YES	2008	NO	100	Left	1.3	NO	NA	NA	NA	34	NA	NA	CCRCC
kirc_tcga	TCGA-DV-A4VX	TCGA-DV-A4VX-01	59	M1	MX	N0	Stage IV	6th	T3b	Renal Cell Carcinoma	Renal Clear Cell Carcinoma	NA	NA	NA	1704	0	NA	NA	NA	NA	1	NA	NOT HISPANIC OR LATINO	NA	5/20/14	0.4513	G4	Low	Kidney Clear Cell Renal Carcinoma	No	No	C64.9	8310-03-01	C64.9	Elevated	YES	2008	NO	80	Right	NA	YES	0	25	NA	NA	NA	TRUE	CCRCC
kirc_tcga	TCGA-DV-A4VZ	TCGA-DV-A4VZ-01	53	MX	MX	NX	Stage I	6th	T1a	Renal Cell Carcinoma	Renal Clear Cell Carcinoma	NA	NA	NA	1816	0	NA	11.99	0:DiseaseFree	NA	1	NA	NOT HISPANIC OR LATINO	NA	5/20/14	0.0001	G2	Normal	Kidney Clear Cell Renal Carcinoma	No	No	C64.9	8310-03-01	C64.9	Normal	YES	2007	NO	90	Right	NA	NO	NA	NA	NA	NA	NO	TRUE	CCRCC
kirc_tcga	TCGA-DV-A4W0	TCGA-DV-A4W0-01	55	M0	MX	NX	Stage I	6th	T1b	Renal Cell Carcinoma	Renal Clear Cell Carcinoma	NA	NA	NA	1681	0	NA	65.97	1:Recurred/Progressed	NA	1	NA	NOT HISPANIC OR LATINO	NA	2012-02-13	0.1593	G3	Normal	Kidney Clear Cell Renal Carcinoma	No	Yes, History of Synchronous/Bilateral Malignancy	C64.9	8310-03-01	C64.9	Normal	YES	2008	NO	90	Left	NA	NO	NA	NA	NA	NA	YES	TRUE	CCRCC
kirc_tcga	TCGA-DV-A4W0	TCGA-DV-A4W0-05	55	M0	MX	NX	Stage I	6th	T1b	Renal Cell Carcinoma	Renal Clear Cell Carcinoma	NA	NA	NA	NA	0	NA	65.97	1:Recurred/Progressed	NA	1	NA	NOT HISPANIC OR LATINO	NA	2012-02-13	0	G3	Normal	Kidney Clear Cell Renal Carcinoma	No	Yes, History of Synchronous/Bilateral Malignancy	C64.9	8310-03-01	C64.9	Normal	YES	2008	NA	90	Left	NA	NO	NA	NA	NA	NA	YES	NA	CCRCC
kirc_tcga	TCGA-EU-5904	TCGA-EU-5904-01	47	NA	M0	NX	Stage I	6th	T1	Renal Cell Carcinoma	Renal Clear Cell Carcinoma	NA	NA	NA	NA	0	NA	18.1	0:DiseaseFree	NA	1	NA	NA	NA	5/23/11	0.0438	G1	Normal	Kidney Clear Cell Renal Carcinoma	No	No	C64.9	8310-03-01	C64.9	NA	YES	2009	NO	90	Right	1.5	NO	NA	NA	NA	37	NA	NA	CCRCC
kirc_tcga	TCGA-EU-5905	TCGA-EU-5905-01	67	NA	M0	NX	Stage I	7th	T1	Renal Cell Carcinoma	Renal Clear Cell Carcinoma	NA	NA	NA	NA	0	NA	3.91	0:DiseaseFree	NA	1	NA	NA	NA	5/19/11	0.6818	G3	Elevated	Kidney Clear Cell Renal Carcinoma	No	No	C64.9	8310-03-01	C64.9	NA	YES	2010	NO	90	Right	2.4	NO	NA	NA	NA	56	NA	NA	CCRCC
kirc_tcga	TCGA-EU-5906	TCGA-EU-5906-01	55	NA	M0	NX	Stage I	7th	T1b	Renal Cell Carcinoma	Renal Clear Cell Carcinoma	NA	NA	NA	NA	0	NA	6.77	0:DiseaseFree	NA	NA	NA	NOT HISPANIC OR LATINO	NA	5/23/11	0.0472	G2	Normal	Kidney Clear Cell Renal Carcinoma	No	No	C64.9	8310-03-01	C64.9	NA	YES	2010	NO	NA	Left	1.3	NO	NA	NA	NA	51	NA	NA	CCRCC
kirc_tcga	TCGA-EU-5907	TCGA-EU-5907-01	81	NA	M0	NX	Stage III	7th	T3a	Renal Cell Carcinoma	Renal Clear Cell Carcinoma	NA	NA	NA	NA	0	NA	4.17	0:DiseaseFree	NA	1	NA	NOT HISPANIC OR LATINO	NA	5/20/11	0.2854	G3	Normal	Kidney Clear Cell Renal Carcinoma	No	No	C64.9	8310-03-01	C64.9	NA	YES	2010	NO	90	Right	2	NO	NA	NA	NA	43	NA	NA	CCRCC
kirc_tcga	TCGA-G6-A5PC	TCGA-G6-A5PC-01	54	M1	M1	N0	Stage IV	7th	T1b	Renal Cell Carcinoma	Renal Clear Cell Carcinoma	NA	NA	NA	295	0	NA	NA	NA	NA	1	NA	NOT HISPANIC OR LATINO	NA	6/25/13	0.1304	G4	Normal	Kidney Clear Cell Renal Carcinoma	No	No	C64.9	8310-03-01	C64.9	Normal	YES	2012	NO	NA	Left	NA	YES	0	1	NA	NA	NO	FALSE	CCRCC
kirc_tcga	TCGA-G6-A8L6	TCGA-G6-A8L6-01	55	M1	MX	NX	Stage IV	7th	T2a	Renal Cell Carcinoma	Renal Clear Cell Carcinoma	NA	NA	NA	240	0	NA	9.99	1:Recurred/Progressed	NA	0	NA	NOT HISPANIC OR LATINO	NA	2004-03-14	0.0294	G3	Normal	Kidney Clear Cell Renal Carcinoma	No	No	C64.9	8310-03-01	C64.9	NA	YES	2013	NO	90	Left	NA	NO	NA	NA	NA	NA	NO	TRUE	CCRCC
kirc_tcga	TCGA-G6-A8L7	TCGA-G6-A8L7-01	81	MX	MX	N0	Stage I	6th	T1b	Renal Cell Carcinoma	Renal Clear Cell Carcinoma	NA	NA	NA	1797	0	NA	70.07	0:DiseaseFree	NA	1	NA	NOT HISPANIC OR LATINO	NA	2004-03-14	0.2636	G3	Low	Kidney Clear Cell Renal Carcinoma	No	Yes, History of Prior Malignancy	C64.9	8310-03-01	C64.9	NA	YES	2008	NO	80	Right	NA	YES	0	2	NA	NA	NO	TRUE	CCRCC
kirc_tcga	TCGA-G6-A8L8	TCGA-G6-A8L8-01	62	MX	MX	NX	Stage I	6th	T1b	Renal Cell Carcinoma	Renal Clear Cell Carcinoma	NA	NA	NA	1874	0	NA	NA	NA	NA	2	NA	NOT HISPANIC OR LATINO	NA	2004-03-14	0.188	G3	Low	Kidney Clear Cell Renal Carcinoma	No	No	C64.9	8310-03-01	C64.9	NA	YES	2008	NO	60	Right	NA	NO	NA	NA	NA	NA	NO	TRUE	CCRCC
kirc_tcga	TCGA-GK-A6C7	TCGA-GK-A6C7-01	76	NA	MX	NX	Stage I	7th	T1a	Renal Cell Carcinoma	Renal Clear Cell Carcinoma	NA	NA	NA	141	0	NA	2	0:DiseaseFree	NA	NA	NA	NOT HISPANIC OR LATINO	NA	11/26/13	0.1292	NA	Low	Kidney Clear Cell Renal Carcinoma	No	No	C64.9	8312-03-01	C64.9	NA	YES	2012	NO	NA	Right	NA	NO	NA	NA	NA	NA	NO	FALSE	CCRCC
kirc_tcga	TCGA-MM-A563	TCGA-MM-A563-01	41	MX	MX	NX	NA	7th	T3	Renal Cell Carcinoma	Renal Clear Cell Carcinoma	NA	NA	NA	137	0	NA	19.42	0:DiseaseFree	NA	NA	NA	NOT HISPANIC OR LATINO	NA	6/14/13	0.2177	G2	Normal	Kidney Clear Cell Renal Carcinoma	No	No	C64.9	8310-03-01	C64.9	NA	YES	2012	NO	NA	Left	NA	NO	NA	NA	NA	NA	NO	TRUE	CCRCC
kirc_tcga	TCGA-MM-A564	TCGA-MM-A564-01	68	MX	MX	NX	Stage II	7th	T2a	Renal Cell Carcinoma	Renal Clear Cell Carcinoma	NA	NA	NA	173	0	NA	19.94	0:DiseaseFree	NA	NA	NA	NOT HISPANIC OR LATINO	NA	6/14/13	0.1992	G2	Elevated	Kidney Clear Cell Renal Carcinoma	No	No	C64.9	8310-03-01	C64.9	NA	YES	2012	NO	NA	Right	NA	NO	NA	NA	NA	NA	NO	TRUE	CCRCC
kirc_tcga	TCGA-MM-A84U	TCGA-MM-A84U-01	58	MX	MX	NX	Stage I	7th	T1a	Renal Cell Carcinoma	Renal Clear Cell Carcinoma	NA	NA	NA	178	0	NA	23	0:DiseaseFree	NA	NA	NA	NOT HISPANIC OR LATINO	NA	1/14/14	0.1853	G2	Normal	Kidney Clear Cell Renal Carcinoma	No	Yes, History of Synchronous/Bilateral Malignancy	C64.9	8310-03-01	C64.9	NA	YES	2013	NO	NA	Bilateral	NA	NO	NA	NA	NA	NA	NO	TRUE	CCRCC
kirc_tcga	TCGA-MW-A4EC	TCGA-MW-A4EC-01	72	NA	MX	NX	Stage I	7th	T1a	Renal Cell Carcinoma	Renal Clear Cell Carcinoma	NA	NA	NA	190	0	NA	16.36	0:DiseaseFree	NA	0	NA	HISPANIC OR LATINO	NA	2003-06-13	0.1407	G2	Low	Kidney Clear Cell Renal Carcinoma	No	No	C64.9	8312-03-01	C64.9	NA	YES	2012	NO	NA	Right	NA	NO	NA	NA	NA	NA	NO	TRUE	CCRCC
kirc_tcga	TCGA-T7-A92I	TCGA-T7-A92I-01	47	MX	MX	NX	Stage I	7th	T1a	Renal Cell Carcinoma	Renal Clear Cell Carcinoma	NA	NA	NA	112	0	NA	11.7	0:DiseaseFree	NA	0	NA	NOT HISPANIC OR LATINO	NA	12/30/14	0.0504	G1	Normal	Kidney Clear Cell Renal Carcinoma	No	No	C64.9	8310-03-01	C64.9	NA	YES	2013	NO	100	Right	NA	NO	NA	NA	NA	NA	NO	FALSE	CCRCC
[truncated: 39 more columns]

## Sheet:  TCGA-KIRP
Study ID	Patient ID	Sample ID	Diagnosis Age	Neoplasm Disease Stage American Joint Committee on Cancer Code	Neoplasm American Joint Committee on Cancer Clinical Distant Metastasis M Stage	American Joint Committee on Cancer Metastasis Stage Code	American Joint Committee on Cancer Lymph Node Stage Code.1	American Joint Committee on Cancer Lymph Node Stage Code	Neoplasm Disease Lymph Node Stage American Joint Committee on Cancer Code	Neoplasm Disease Stage American Joint Committee on Cancer Code.1	American Joint Committee on Cancer Publication Version Type	American Joint Committee on Cancer Tumor Stage Code	Cancer Type	Cancer Type Detailed	Days to Sample Collection.	Last Alive Less Initial Pathologic Diagnosis Date Calculated Day Value	Days to Sample Procurement	Disease Free (Months)	Disease Free Status	Disease code	Performance Status	Erythrocyte sedimentation rate	Ethnicity Category	Lymphomatous Extranodal Site Involvement Indicator	Form completion date	Fraction Genome Altered	Patient Height	Hemoglobin level	Neoplasm Histologic Type Name	Neoadjuvant Therapy Type Administered Prior To Resection Text	Prior Cancer Diagnosis Occurence	ICD-10 Classification	International Classification of Diseases for Oncology, Third Edition ICD-O-3 Histology Code	International Classification of Diseases for Oncology, Third Edition ICD-O-3 Site Code	Idh level	Informed consent verified	Year Cancer Initial Diagnosis	Is FFPE	Karnofsky Performance Score	Primary Tumor Laterality	Longest Dimension	Primary Lymph Node Presentation Assessment Ind-3	Lymph nodes examined positive	Lymph Node(s) Examined Number	First Pathologic Diagnosis Biospecimen Acquisition Method Type	Mutation Count	New Neoplasm Event Post Initial Therapy Indicator	Oct embedded	Oncotree Code
kirp_tcga	TCGA-2K-A9WE	TCGA-2K-A9WE-01	53	NA	M0	M0	NX	T2b	NX	Stage II	7th	T2b	Renal Cell Carcinoma	Papillary Renal Cell Carcinoma	105	0	NA	7.03	0:DiseaseFree	NA	NA	NA	NOT HISPANIC OR LATINO	NA	4/18/14	0.0757	187.96	Normal	Kidney Papillary Renal Cell Carcinoma	No	No	C64.1	8260-03-01	C64.9	NA	YES	2013	NO	NA	Left	NA	NO	NA	NA	NA	47	NO	FALSE	PRCC
kirp_tcga	TCGA-2Z-A9J1	TCGA-2Z-A9J1-01	71	Stage I	M0	MX	N0	T1a	N0	Stage I	6th	T1a	Renal Cell Carcinoma	Papillary Renal Cell Carcinoma	2116	0	NA	75.49	0:DiseaseFree	NA	NA	NA	NOT HISPANIC OR LATINO	NA	10/24/14	0.2386	180.3	Normal	Kidney Papillary Renal Cell Carcinoma	No	No	C64.1	8260-03-01	C64.9	NA	YES	2008	NO	NA	Left	NA	NO	NA	NA	NA	87	NO	TRUE	PRCC
kirp_tcga	TCGA-2Z-A9J2	TCGA-2Z-A9J2-01	71	Stage I	M0	MX	N0	T1a	NX	Stage I	6th	T1a	Renal Cell Carcinoma	Papillary Renal Cell Carcinoma	2047	0	NA	58.97	0:DiseaseFree	NA	NA	NA	NOT HISPANIC OR LATINO	NA	10/24/14	0.2508	162.6	Normal	Kidney Papillary Renal Cell Carcinoma	No	No	C64.1	8260-03-01	C64.9	NA	YES	2008	NO	NA	Left	NA	NO	NA	NA	NA	72	NO	TRUE	PRCC
kirp_tcga	TCGA-2Z-A9J3	TCGA-2Z-A9J3-01	67	Stage II	M0	MX	N0	T2	NX	Stage II	6th	T2	Renal Cell Carcinoma	Papillary Renal Cell Carcinoma	1996	0	NA	25.95	1:Recurred/Progressed	NA	NA	NA	NOT HISPANIC OR LATINO	NA	10/24/14	0.2099	180.3	Normal	Kidney Papillary Renal Cell Carcinoma	No	No	C64.1	8260-03-01	C64.9	NA	YES	2008	NO	NA	Right	NA	NO	NA	NA	NA	119	YES	TRUE	PRCC
kirp_tcga	TCGA-2Z-A9J5	TCGA-2Z-A9J5-01	80	Stage II	M0	MX	N0	T2	NX	Stage II	6th	T2	Renal Cell Carcinoma	Papillary Renal Cell Carcinoma	2716	0	NA	100.2	0:DiseaseFree	NA	NA	NA	NOT HISPANIC OR LATINO	NA	10/24/14	0.3086	171.5	Normal	Kidney Papillary Renal Cell Carcinoma	No	No	C64.1	8260-03-01	C64.9	NA	YES	2006	NO	NA	Right	NA	NO	NA	NA	NA	85	NO	TRUE	PRCC
kirp_tcga	TCGA-2Z-A9J6	TCGA-2Z-A9J6-01	60	Stage I	M0	MX	N0	T1a	NX	Stage I	6th	T1a	Renal Cell Carcinoma	Papillary Renal Cell Carcinoma	1703	0	NA	56.87	0:DiseaseFree	NA	NA	NA	NOT HISPANIC OR LATINO	NA	10/22/14	0.2365	170.2	Normal	Kidney Papillary Renal Cell Carcinoma	No	No	C64.1	8260-03-01	C64.9	NA	YES	2009	NO	NA	Left	NA	NO	NA	NA	NA	44	NO	TRUE	PRCC
kirp_tcga	TCGA-2Z-A9J7	TCGA-2Z-A9J7-01	63	Stage IV	M1	M1	N0	T2	NX	Stage IV	6th	T2	Renal Cell Carcinoma	Papillary Renal Cell Carcinoma	2524	0	NA	3.15	1:Recurred/Progressed	NA	3	NA	NOT HISPANIC OR LATINO	NA	10/22/14	0.1161	167.6	Low	Kidney Papillary Renal Cell Carcinoma	No	No	C64.1	8260-03-01	C64.9	NA	YES	2007	NO	NA	Right	NA	NO	NA	NA	NA	34	YES	TRUE	PRCC
kirp_tcga	TCGA-2Z-A9J8	TCGA-2Z-A9J8-01	50	Stage I	M0	MX	N0	T1b	NX	Stage I	6th	T1b	Renal Cell Carcinoma	Papillary Renal Cell Carcinoma	2427	0	NA	91.59	1:Recurred/Progressed	NA	NA	NA	NOT HISPANIC OR LATINO	NA	10/23/14	0.109	175.3	Low	Kidney Papillary Renal Cell Carcinoma	No	No	C64.1	8260-03-01	C64.9	NA	YES	2007	NO	NA	Left	NA	NO	NA	NA	NA	26	YES	TRUE	PRCC
kirp_tcga	TCGA-2Z-A9J9	TCGA-2Z-A9J9-01	77	Stage I	M0	MX	N0	T1a	NX	Stage I	6th	T1a	Renal Cell Carcinoma	Papillary Renal Cell Carcinoma	2618	0	NA	75.36	0:DiseaseFree	NA	NA	NA	NOT HISPANIC OR LATINO	NA	10/23/14	0.0001	188	Low	Kidney Papillary Renal Cell Carcinoma	No	Yes, History of Prior Malignancy	C64.1	8260-03-01	C64.9	NA	YES	2006	NO	NA	Left	NA	NO	NA	NA	NA	NA	NO	TRUE	PRCC
kirp_tcga	TCGA-2Z-A9JC	TCGA-2Z-A9JC-01	NA	NA	NA	NA	NA	NA	NA	NA	NA	NA	Renal Cell Carcinoma	Papillary Renal Cell Carcinoma	NA	NA	NA	NA	NA	NA	NA	NA	NA	NA	NA	NA	NA	NA	NA	NA	NA	NA	NA	NA	NA	NA	NA	NA	NA	NA	NA	NA	NA	NA	NA	NA	NA	NA	PRCC
kirp_tcga	TCGA-2Z-A9JD	TCGA-2Z-A9JD-01	66	Stage I	M0	MX	NX	T1a	NX	Stage I	7th	T1a	Renal Cell Carcinoma	Papillary Renal Cell Carcinoma	1563	0	NA	34.82	0:DiseaseFree	NA	NA	NA	NOT HISPANIC OR LATINO	NA	10/23/14	0.0819	175.3	Normal	Kidney Papillary Renal Cell Carcinoma	No	Yes, History of Prior Malignancy	C64.1	8260-03-01	C64.9	NA	YES	2009	NO	NA	Right	NA	NO	NA	NA	NA	85	NO	TRUE	PRCC
kirp_tcga	TCGA-2Z-A9JE	TCGA-2Z-A9JE-01	59	Stage I	M0	MX	N0	T1a	NX	Stage I	7th	T1a	Renal Cell Carcinoma	Papillary Renal Cell Carcinoma	1373	0	NA	56.77	0:DiseaseFree	NA	NA	NA	NOT HISPANIC OR LATINO	NA	10/23/14	0.0968	170.2	Normal	Kidney Papillary Renal Cell Carcinoma	No	No	C64.1	8260-03-01	C64.9	NA	YES	2010	NO	NA	Right	NA	NO	NA	NA	NA	75	NO	TRUE	PRCC
kirp_tcga	TCGA-2Z-A9JG	TCGA-2Z-A9JG-01	64	Stage I	M0	MX	N0	TX	NX	Stage I	7th	T1a	Renal Cell Carcinoma	Papillary Renal Cell Carcinoma	1295	0	NA	54.6	0:DiseaseFree	NA	0	NA	NOT HISPANIC OR LATINO	NA	10/23/14	0.4858	172.7	Normal	Kidney Papillary Renal Cell Carcinoma	No	No	C64.1	8260-03-01	C64.9	NA	YES	2010	NO	NA	Left	NA	NO	NA	NA	NA	70	NO	TRUE	PRCC
kirp_tcga	TCGA-2Z-A9JI	TCGA-2Z-A9JI-01	38	Stage I	M0	MX	N0	T1b	NX	Stage III	7th	T3a	Renal Cell Carcinoma	Papillary Renal Cell Carcinoma	1227	0	NA	9.4	1:Recurred/Progressed	NA	0	NA	NOT HISPANIC OR LATINO	NA	10/21/14	0.1066	175.3	Normal	Kidney Papillary Renal Cell Carcinoma	No	No	C64.1	8260-03-01	C64.9	NA	YES	2010	NO	NA	Left	NA	NO	NA	NA	NA	11	YES	TRUE	PRCC
kirp_tcga	TCGA-2Z-A9JJ	TCGA-2Z-A9JJ-01	69	Stage I	M0	M0	N0	T1a	NX	Stage I	7th	T1a	Renal Cell Carcinoma	Papillary Renal Cell Carcinoma	918	0	NA	39.85	0:DiseaseFree	NA	NA	NA	NOT HISPANIC OR LATINO	NA	10/22/14	0.1201	165.9	Normal	Kidney Papillary Renal Cell Carcinoma	No	Yes, History of Prior Malignancy	C64.1	8260-03-01	C64.9	NA	YES	2011	NO	NA	Right	NA	NO	NA	NA	NA	22	NO	TRUE	PRCC
kirp_tcga	TCGA-2Z-A9JK	TCGA-2Z-A9JK-01	50	Stage III	M0	MX	N0	T3a	NX	Stage III	7th	T3a	Renal Cell Carcinoma	Papillary Renal Cell Carcinoma	829	0	NA	10.64	1:Recurred/Progressed	NA	0	NA	NOT HISPANIC OR LATINO	NA	10/22/14	0.0876	185.5	Low	Kidney Papillary Renal Cell Carcinoma	No	No	C64.1	8260-03-01	C64.9	NA	YES	2011	NO	100	Left	NA	NO	NA	NA	NA	74	YES	TRUE	PRCC
kirp_tcga	TCGA-2Z-A9JL	TCGA-2Z-A9JL-01	47	Stage I	M0	MX	N0	T1a	NX	Stage I	7th	T1a	Renal Cell Carcinoma	Papillary Renal Cell Carcinoma	678	0	NA	33.05	0:DiseaseFree	NA	0	NA	NOT HISPANIC OR LATINO	NA	10/23/14	0.0716	162	Normal	Kidney Papillary Renal Cell Carcinoma	No	Yes, History of Synchronous/Bilateral Malignancy	C64.1	8260-03-01	C64.9	NA	YES	2012	NO	NA	Right	NA	NO	NA	NA	NA	77	NO	TRUE	PRCC
kirp_tcga	TCGA-2Z-A9JM	TCGA-2Z-A9JM-01	28	Stage I	M0	MX	N0	T1a	NX	Stage I	7th	T1a	Renal Cell Carcinoma	Papillary Renal Cell Carcinoma	626	0	NA	30.68	0:DiseaseFree	NA	1	NA	NOT HISPANIC OR LATINO	NA	10/23/14	0.1602	170	Normal	Kidney Papillary Renal Cell Carcinoma	No	No	C64.1	8260-03-01	C64.9	NA	YES	2012	NO	NA	Left	NA	NO	NA	NA	NA	53	NO	TRUE	PRCC
kirp_tcga	TCGA-2Z-A9JN	TCGA-2Z-A9JN-01	50	Stage I	M0	MX	N0	T1a	NX	Stage I	7th	T1a	Renal Cell Carcinoma	Papillary Renal Cell Carcinoma	623	0	NA	24.31	0:DiseaseFree	NA	0	NA	NOT HISPANIC OR LATINO	NA	10/23/14	0.0001	154.5	Normal	Kidney Papillary Renal Cell Carcinoma	No	No	C64.1	8260-03-01	C64.9	NA	YES	2012	NO	NA	Right	NA	NO	NA	NA	NA	20	NO	TRUE	PRCC
kirp_tcga	TCGA-2Z-A9JO	TCGA-2Z-A9JO-01	56	Stage I	MX	MX	N0	T1b	N0	Stage I	7th	T1b	Renal Cell Carcinoma	Papillary Renal Cell Carcinoma	623	0	NA	31.18	0:DiseaseFree	NA	0	NA	NOT HISPANIC OR LATINO	NA	10/23/14	0	175.5	Normal	Kidney Papillary Renal Cell Carcinoma	No	No	C64.1	8260-03-01	C64.9	NA	YES	2012	NO	NA	Right	NA	NO	NA	NA	NA	29	NO	TRUE	PRCC
kirp_tcga	TCGA-2Z-A9JP	TCGA-2Z-A9JP-01	63	Stage I	M0	MX	N0	T1a	NX	Stage I	7th	T1a	Renal Cell Carcinoma	Papillary Renal Cell Carcinoma	762	0	NA	29.34	0:DiseaseFree	NA	0	NA	NOT HISPANIC OR LATINO	NA	10/23/14	0.1886	174	Normal	Kidney Papillary Renal Cell Carcinoma	No	No	C64.1	8260-03-01	C64.9	NA	YES	2011	NO	NA	Left	NA	NO	NA	NA	NA	54	NO	TRUE	PRCC
kirp_tcga	TCGA-2Z-A9JQ	TCGA-2Z-A9JQ-01	66	Stage I	M0	MX	N0	T1a	NX	Stage I	7th	T1a	Renal Cell Carcinoma	Papillary Renal Cell Carcinoma	414	0	NA	19.71	1:Recurred/Progressed	NA	0	NA	NOT HISPANIC OR LATINO	NA	10/23/14	0.1124	174	Normal	Kidney Papillary Renal Cell Carcinoma	No	Yes, History of Prior Malignancy	C64.1	8260-03-01	C64.9	NA	YES	2012	NO	NA	Right	NA	NO	NA	NA	NA	69	NO	TRUE	PRCC
kirp_tcga	TCGA-2Z-A9JR	TCGA-2Z-A9JR-01	57	Stage I	M0	MX	N0	T1a	NX	Stage I	7th	T1a	Renal Cell Carcinoma	Papillary Renal Cell Carcinoma	434	0	NA	5.29	0:DiseaseFree	NA	NA	NA	NOT HISPANIC OR LATINO	NA	10/23/14	0.1398	178	Normal	Kidney Papillary Renal Cell Carcinoma	No	No	C64.1	8260-03-01	C64.9	NA	YES	2012	NO	NA	Right	NA	NO	NA	NA	NA	44	NO	TRUE	PRCC
kirp_tcga	TCGA-2Z-A9JS	TCGA-2Z-A9JS-01	74	Stage I	M0	MX	N0	T1a	NX	Stage I	7th	T1a	Renal Cell Carcinoma	Papillary Renal Cell Carcinoma	412	0	NA	NA	NA	NA	0	NA	NOT HISPANIC OR LATINO	NA	10/23/14	0.1449	175.3	Low	Kidney Papillary Renal Cell Carcinoma	No	Yes, History of Prior Malignancy	C64.1	8260-03-01	C64.9	Normal	YES	2012	NO	NA	Left	NA	NO	NA	NA	NA	96	NO	TRUE	PRCC
kirp_tcga	TCGA-2Z-A9JT	TCGA-2Z-A9JT-01	71	Stage I	M0	MX	N0	T1a	NX	Stage I	7th	T1a	Renal Cell Carcinoma	Papillary Renal Cell Carcinoma	358	0	NA	22.47	0:DiseaseFree	NA	0	NA	NOT HISPANIC OR LATINO	NA	10/23/14	0.1905	180.4	Normal	Kidney Papillary Renal Cell Carcinoma	No	Yes, History of Prior Malignancy	C64.1	8260-03-01	C64.9	NA	YES	2012	NO	NA	Right	NA	NO	NA	NA	NA	66	NO	TRUE	PRCC
kirp_tcga	TCGA-4A-A93W	TCGA-4A-A93W-01	66	Stage I	M0	M0	N0	T1a	N0	Stage I	7th	T1a	Renal Cell Carcinoma	Papillary Renal Cell Carcinoma	70	0	NA	0.13	0:DiseaseFree	NA	NA	NA	NOT HISPANIC OR LATINO	NA	7/14/14	0.1034	167.6	Low	Kidney Papillary Renal Cell Carcinoma	No	No	C64.1	8260-03-01	C64.9	NA	YES	2013	NO	NA	Right	NA	NO	NA	NA	NA	78	NO	TRUE	PRCC
kirp_tcga	TCGA-4A-A93X	TCGA-4A-A93X-01	58	Stage IV	M1	MX	N1	T3a	N1	Stage IV	7th	T3a	Renal Cell Carcinoma	Papillary Renal Cell Carcinoma	62	0	NA	12.81	0:DiseaseFree	NA	1	NA	NOT HISPANIC OR LATINO	NA	2011-11-14	0.7116	178	Low	Kidney Papillary Renal Cell Carcinoma	No	No	C64.1	8260-03-01	C64.9	NA	YES	2013	NO	90	Right	NA	YES	2	2	NA	83	NO	TRUE	PRCC
kirp_tcga	TCGA-4A-A93Y	TCGA-4A-A93Y-01	63	Stage II	M0	M0	N0	T2b	N0	Stage II	7th	T2b	Renal Cell Carcinoma	Papillary Renal Cell Carcinoma	41	0	NA	11.56	0:DiseaseFree	NA	0	NA	NOT HISPANIC OR LATINO	NA	2011-11-14	0	170	Low	Kidney Papillary Renal Cell Carcinoma	No	No	C64.1	8260-03-01	C64.9	NA	YES	2013	NO	100	Left	NA	YES	0	1	NA	21	NO	TRUE	PRCC
kirp_tcga	TCGA-5P-A9JU	TCGA-5P-A9JU-01	81	NA	M0	M0	NX	T3	N0	Stage III	7th	T3a	Renal Cell Carcinoma	Papillary Renal Cell Carcinoma	711	0	NA	12.25	0:DiseaseFree	NA	0	NA	NOT HISPANIC OR LATINO	NA	12/16/14	0.1818	173	Low	Kidney Papillary Renal Cell Carcinoma	No	Yes, History of Prior Malignancy	C64.1	8260-03-01	C64.9	Elevated	YES	2012	NO	NA	Left	NA	NO	NA	NA	NA	74	NO	FALSE	PRCC
kirp_tcga	TCGA-5P-A9JV	TCGA-5P-A9JV-01	49	NA	MX	NA	NA	NA	NX	NA	6th	T1a	Renal Cell Carcinoma	Papillary Renal Cell Carcinoma	2950	0	NA	67.12	0:DiseaseFree	NA	NA	Normal	NOT HISPANIC OR LATINO	NA	12/15/14	0.0499	180	Low	Kidney Papillary Renal Cell Carcinoma	No	Yes, History of Synchronous/Bilateral Malignancy	C64.1	8260-03-01	C64.9	NA	YES	2005	NO	NA	Left	NA	NO	NA	NA	NA	46	NO	FALSE	PRCC
kirp_tcga	TCGA-5P-A9JW	TCGA-5P-A9JW-01	64	NA	MX	MX	NA	NA	NX	NA	6th	T1a	Renal Cell Carcinoma	Papillary Renal Cell Carcinoma	2897	0	NA	106.04	1:Recurred/Progressed	NA	NA	Normal	NOT HISPANIC OR LATINO	NA	12/15/14	0.057	186	Normal	Kidney Papillary Renal Cell Carcinoma	No	No	C64.1	8260-03-01	C64.9	NA	YES	2006	NO	NA	Left	NA	NO	NA	NA	NA	72	YES	FALSE	PRCC
kirp_tcga	TCGA-5P-A9JY	TCGA-5P-A9JY-01	79	NA	NA	MX	NA	NA	NX	NA	6th	T2	Renal Cell Carcinoma	Papillary Renal Cell Carcinoma	2590	0	NA	NA	NA	NA	NA	Normal	NOT HISPANIC OR LATINO	NA	12/16/14	0.2173	164	Low	Kidney Papillary Renal Cell Carcinoma	No	No	C64.1	8260-03-01	C64.9	Normal	YES	2006	NO	NA	Left	NA	NO	NA	NA	NA	105	NO	FALSE	PRCC
kirp_tcga	TCGA-5P-A9JZ	TCGA-5P-A9JZ-01	51	NA	MX	NA	NA	NA	NX	NA	6th	T1b	Renal Cell Carcinoma	Papillary Renal Cell Carcinoma	2579	0	NA	90.14	0:DiseaseFree	NA	NA	NA	NOT HISPANIC OR LATINO	NA	12/16/14	0.0486	168	Normal	Kidney Papillary Renal Cell Carcinoma	No	No	C64.1	8260-03-01	C64.9	Elevated	YES	2006	NO	NA	Right	NA	NO	NA	NA	NA	45	NO	FALSE	PRCC
kirp_tcga	TCGA-5P-A9K0	TCGA-5P-A9K0-01	75	NA	MX	MX	NA	NA	NX	NA	6th	T1a	Renal Cell Carcinoma	Papillary Renal Cell Carcinoma	2441	0	NA	22.24	0:DiseaseFree	NA	NA	Normal	NOT HISPANIC OR LATINO	NA	12/16/14	0.1793	173	Low	Kidney Papillary Renal Cell Carcinoma	No	No	C64.1	8260-03-01	C64.9	Normal	YES	2007	NO	NA	Right	NA	NO	NA	NA	NA	75	NA	FALSE	PRCC
kirp_tcga	TCGA-5P-A9K2	TCGA-5P-A9K2-01	62	NA	MX	MX	NA	NA	NX	NA	6th	T1b	Renal Cell Carcinoma	Papillary Renal Cell Carcinoma	2272	0	NA	78.58	0:DiseaseFree	NA	NA	Normal	NOT HISPANIC OR LATINO	NA	12/16/14	0.201	167	Normal	Kidney Papillary Renal Cell Carcinoma	No	No	C64.1	8260-03-01	C64.9	Normal	YES	2007	NO	NA	Right	NA	NO	NA	NA	NA	63	NO	FALSE	PRCC
kirp_tcga	TCGA-5P-A9K3	TCGA-5P-A9K3-01	59	NA	MX	MX	NA	NA	NX	NA	6th	T2	Renal Cell Carcinoma	Papillary Renal Cell Carcinoma	2201	0	NA	0.56	1:Recurred/Progressed	NA	NA	Normal	NOT HISPANIC OR LATINO	NA	12/16/14	0.2186	170	Low	Kidney Papillary Renal Cell Carcinoma	No	No	C64.1	8260-03-01	C64.9	Elevated	YES	2007	NO	NA	Right	NA	NO	NA	NA	NA	60	YES	FALSE	PRCC
kirp_tcga	TCGA-5P-A9K4	TCGA-5P-A9K4-01	54	NA	MX	MX	NA	NA	NX	NA	6th	T1b	Renal Cell Carcinoma	Papillary Renal Cell Carcinoma	2111	0	NA	71.75	0:DiseaseFree	NA	NA	Normal	NOT HISPANIC OR LATINO	NA	12/16/14	0.2545	175	Normal	Kidney Papillary Renal Cell Carcinoma	No	No	C64.1	8260-03-01	C64.9	Normal	YES	2008	NO	NA	Left	NA	NO	NA	NA	NA	NA	NO	FALSE	PRCC
kirp_tcga	TCGA-5P-A9K6	TCGA-5P-A9K6-01	64	NA	MX	MX	NA	NA	NX	NA	6th	T1a	Renal Cell Carcinoma	Papillary Renal Cell Carcinoma	1736	0	NA	62.88	0:DiseaseFree	NA	NA	Normal	NOT HISPANIC OR LATINO	NA	12/16/14	0.1337	170	Low	Kidney Papillary Renal Cell Carcinoma	No	No	C64.1	8260-03-01	C64.9	Normal	YES	2009	NO	NA	Right	NA	NO	NA	NA	NA	40	NO	FALSE	PRCC
kirp_tcga	TCGA-5P-A9K8	TCGA-5P-A9K8-01	51	NA	MX	MX	NA	NA	NX	NA	7th	T3a	Renal Cell Carcinoma	Papillary Renal Cell Carcinoma	1186	0	NA	43	0:DiseaseFree	NA	NA	NA	NOT HISPANIC OR LATINO	NA	12/16/14	0.1718	172	Normal	Kidney Papillary Renal Cell Carcinoma	No	No	C64.1	8260-03-01	C64.9	NA	YES	2010	NO	NA	Right	NA	NO	NA	NA	NA	16	NO	FALSE	PRCC
kirp_tcga	TCGA-5P-A9K9	TCGA-5P-A9K9-01	59	NA	M0	MX	NA	NA	N2	NA	7th	T3a	Renal Cell Carcinoma	Papillary Renal Cell Carcinoma	880	0	NA	18	1:Recurred/Progressed	NA	NA	NA	NOT HISPANIC OR LATINO	NA	12/16/14	0.6951	169	Low	Kidney Papillary Renal Cell Carcinoma	No	No	C64.1	8260-03-01	C64.9	Normal	YES	2011	NO	NA	Left	NA	YES	5	10	NA	NA	YES	FALSE	PRCC
kirp_tcga	TCGA-5P-A9KA	TCGA-5P-A9KA-01	61	NA	MX	MX	NA	NA	NX	NA	7th	T1a	Renal Cell Carcinoma	Papillary Renal Cell Carcinoma	220	0	NA	12.98	0:DiseaseFree	NA	NA	Normal	NOT HISPANIC OR LATINO	NA	12/16/14	0.0456	173	Normal	Kidney Papillary Renal Cell Carcinoma	No	No	C64.1	8260-03-01	C64.9	NA	YES	2013	NO	NA	Right	NA	NO	NA	NA	NA	85	NO	FALSE	PRCC
kirp_tcga	TCGA-5P-A9KC	TCGA-5P-A9KC-01	51	NA	MX	MX	NA	NA	NX	NA	7th	T1b	Renal Cell Carcinoma	Papillary Renal Cell Carcinoma	139	0	NA	12.39	0:DiseaseFree	NA	NA	Normal	NOT HISPANIC OR LATINO	NA	12/16/14	0.1492	160	Low	Kidney Papillary Renal Cell Carcinoma	No	No	C64.1	8260-03-01	C64.9	NA	YES	2013	NO	NA	Left	NA	NO	NA	NA	NA	75	NO	FALSE	PRCC
kirp_tcga	TCGA-5P-A9KE	TCGA-5P-A9KE-01	70	Stage I	M0	M0	N0	T1	NX	NA	7th	T1b	Renal Cell Carcinoma	Papillary Renal Cell Carcinoma	753	0	NA	27.07	0:DiseaseFree	NA	0	NA	NOT HISPANIC OR LATINO	NA	12/16/14	0.1124	178	Low	Kidney Papillary Renal Cell Carcinoma	No	No	C64.1	8260-03-01	C64.9	Normal	YES	2011	NO	NA	Right	NA	NO	NA	NA	NA	65	NO	FALSE	PRCC
kirp_tcga	TCGA-5P-A9KF	TCGA-5P-A9KF-01	53	Stage I	M0	MX	N0	T1	N0	NA	7th	T1a	Renal Cell Carcinoma	Papillary Renal Cell Carcinoma	761	0	NA	23.92	1:Recurred/Progressed	NA	NA	NA	NOT HISPANIC OR LATINO	NA	12/16/14	NA	176	Low	Kidney Papillary Renal Cell Carcinoma	No	No	C64.1	8260-03-01	C64.9	Normal	YES	2011	NO	NA	Bilateral	NA	NO	NA	NA	NA	NA	YES	FALSE	PRCC
kirp_tcga	TCGA-5P-A9KH	TCGA-5P-A9KH-01	77	NA	MX	MX	NA	NA	NX	NA	6th	T1a	Renal Cell Carcinoma	Papillary Renal Cell Carcinoma	2958	0	NA	67.38	0:DiseaseFree	NA	NA	NA	NOT HISPANIC OR LATINO	NA	12/15/14	0.9476	174	Normal	Kidney Papillary Renal Cell Carcinoma	No	No	C64.1	8260-03-01	C64.9	NA	YES	2005	NO	NA	Right	NA	NO	NA	NA	NA	18	NO	FALSE	PRCC
kirp_tcga	TCGA-A4-7286	TCGA-A4-7286-01	42	Stage I	M0	NA	N0	T1	NX	NA	7th	T3a	Renal Cell Carcinoma	Papillary Renal Cell Carcinoma	NA	0	NA	18.2	0:DiseaseFree	NA	1	NA	NOT HISPANIC OR LATINO	NA	2010-05-11	0.4918	NA	Normal	Kidney Papillary Renal Cell Carcinoma	No	No	C64.1	8260-03-01	C64.9	NA	YES	2011	NO	90	Left	0.3	NO	NA	NA	NA	33	NA	NA	PRCC
kirp_tcga	TCGA-A4-7287	TCGA-A4-7287-01	75	Stage I	M0	MX	N0	T1	NX	Stage I	7th	T1	Renal Cell Carcinoma	Papillary Renal Cell Carcinoma	NA	0	NA	16.59	1:Recurred/Progressed	NA	NA	NA	NOT HISPANIC OR LATINO	NA	2010-05-11	0.3544	NA	NA	Kidney Papillary Renal Cell Carcinoma	No	No	C64.1	8260-03-01	C64.9	NA	YES	2011	NO	NA	Left	0.3	NO	NA	NA	NA	31	NA	NA	PRCC
kirp_tcga	TCGA-A4-7288	TCGA-A4-7288-01	71	Stage I	M0	MX	N0	T1	NX	NA	6th	T1a	Renal Cell Carcinoma	Papillary Renal Cell Carcinoma	NA	0	NA	61.01	0:DiseaseFree	NA	NA	NA	NOT HISPANIC OR LATINO	NA	2010-05-11	0.1345	NA	NA	Kidney Papillary Renal Cell Carcinoma	No	Yes	C64.1	8260-03-01	C64.9	NA	YES	2008	NO	NA	Right	0.9	NO	NA	NA	NA	58	NA	NA	PRCC
kirp_tcga	TCGA-A4-7583	TCGA-A4-7583-01	60	Stage I	M0	M0	N0	T1	N0	Stage I	7th	T1	Renal Cell Carcinoma	Papillary Renal Cell Carcinoma	NA	0	NA	0.1	0:DiseaseFree	NA	NA	NA	NOT HISPANIC OR LATINO	NA	2001-11-12	0.1713	NA	Low	Kidney Papillary Renal Cell Carcinoma	No	No	C64.1	8260-03-01	C64.9	NA	YES	2011	NO	NA	Left	1	NO	NA	NA	NA	57	NA	NA	PRCC
kirp_tcga	TCGA-A4-7584	TCGA-A4-7584-01	59	Stage I	M0	MX	N0	T1	NX	Stage I	7th	T1a	Renal Cell Carcinoma	Papillary Renal Cell Carcinoma	NA	0	NA	21.35	0:DiseaseFree	NA	NA	NA	NOT HISPANIC OR LATINO	NA	2001-11-12	0.1692	NA	NA	Kidney Papillary Renal Cell Carcinoma	No	Yes	C64.1	8260-03-01	C64.9	NA	YES	2011	NO	NA	Left	0.8	NO	NA	NA	NA	59	NA	NA	PRCC
kirp_tcga	TCGA-A4-7585	TCGA-A4-7585-01	67	Stage I	M0	M0	N0	T1	N0	Stage III	6th	T3a	Renal Cell Carcinoma	Papillary Renal Cell Carcinoma	NA	0	NA	NA	NA	NA	NA	NA	NOT HISPANIC OR LATINO	NA	2001-11-12	0.0608	NA	NA	Kidney Papillary Renal Cell Carcinoma	No	No	C64.1	8260-03-01	C64.9	NA	YES	2007	NO	NA	Left	0.9	NO	NA	NA	NA	58	NA	NA	PRCC
kirp_tcga	TCGA-A4-7732	TCGA-A4-7732-01	55	Stage II	M0	MX	N0	T2	NX	NA	7th	T2a	Renal Cell Carcinoma	Papillary Renal Cell Carcinoma	NA	0	NA	19.12	0:DiseaseFree	NA	NA	NA	NOT HISPANIC OR LATINO	NA	2003-09-12	0.1492	NA	NA	Kidney Papillary Renal Cell Carcinoma	No	No	C64.1	8260-03-01	C64.9	NA	YES	2011	NO	NA	Right	0.6	NO	NA	NA	NA	43	NA	NA	PRCC
kirp_tcga	TCGA-A4-7734	TCGA-A4-7734-01	53	Stage I	M0	MX	N0	T1	NX	Stage I	7th	T1a	Renal Cell Carcinoma	Papillary Renal Cell Carcinoma	NA	0	NA	0.89	0:DiseaseFree	NA	NA	NA	NOT HISPANIC OR LATINO	NA	2003-09-12	0.1031	NA	NA	Kidney Papillary Renal Cell Carcinoma	No	Yes	C64.1	8260-03-01	C64.9	NA	YES	2011	NO	NA	Right	1.1	NO	NA	NA	NA	39	NA	NA	PRCC
kirp_tcga	TCGA-A4-7828	TCGA-A4-7828-01	74	Stage I	M0	M0	N0	T1	NX	Stage I	7th	T1a	Renal Cell Carcinoma	Papillary Renal Cell Carcinoma	NA	0	NA	7.82	0:DiseaseFree	NA	3	NA	NOT HISPANIC OR LATINO	NA	2003-09-12	0	NA	Low	Kidney Papillary Renal Cell Carcinoma	No	No	C64.1	8260-03-01	C64.9	NA	YES	2011	NO	40	Left	0.4	NO	NA	NA	NA	29	NA	NA	PRCC
kirp_tcga	TCGA-A4-7915	TCGA-A4-7915-01	35	Stage II	M0	MX	N0	T2	N0	Stage II	7th	T2b	Renal Cell Carcinoma	Papillary Renal Cell Carcinoma	NA	0	NA	0.23	0:DiseaseFree	NA	NA	NA	NOT HISPANIC OR LATINO	NA	4/20/12	0.0593	NA	Low	Kidney Papillary Renal Cell Carcinoma	No	No	C64.1	8260-03-01	C64.9	NA	YES	2011	NO	NA	Left	0.9	YES	0	2	NA	26	NA	NA	PRCC
kirp_tcga	TCGA-A4-7996	TCGA-A4-7996-01	61	Stage I	M0	MX	N0	T1	NX	Stage I	7th	T1a	Renal Cell Carcinoma	Papillary Renal Cell Carcinoma	NA	0	NA	16.2	1:Recurred/Progressed	NA	NA	NA	NOT HISPANIC OR LATINO	NA	2005-07-12	0.1337	NA	NA	Kidney Papillary Renal Cell Carcinoma	No	No	C64.1	8260-03-01	C64.9	NA	YES	2011	NO	NA	Left	1	NO	NA	NA	NA	71	NA	NA	PRCC
kirp_tcga	TCGA-A4-7997	TCGA-A4-7997-01	67	Stage I	M0	M0	N0	T1	NX	Stage I	7th	T1b	Renal Cell Carcinoma	Papillary Renal Cell Carcinoma	NA	0	NA	30.45	0:DiseaseFree	NA	0	NA	NOT HISPANIC OR LATINO	NA	2005-07-12	0.239	NA	NA	Kidney Papillary Renal Cell Carcinoma	No	No	C64.1	8260-03-01	C64.9	NA	YES	2011	NO	NA	Left	0.8	NO	NA	NA	NA	56	NA	NA	PRCC
kirp_tcga	TCGA-A4-8098	TCGA-A4-8098-01	73	Stage I	M0	MX	N0	T1	NX	Stage I	7th	T1a	Renal Cell Carcinoma	Papillary Renal Cell Carcinoma	NA	0	NA	29.43	0:DiseaseFree	NA	NA	NA	NOT HISPANIC OR LATINO	NA	6/13/12	0.2777	NA	NA	Kidney Papillary Renal Cell Carcinoma	No	No	C64.1	8260-03-01	C64.9	NA	YES	2011	NO	NA	Right	1	NO	NA	NA	NA	70	NA	NA	PRCC
kirp_tcga	TCGA-A4-8310	TCGA-A4-8310-01	58	Stage I	M0	MX	N0	T1	NX	Stage III	7th	T3a	Renal Cell Carcinoma	Papillary Renal Cell Carcinoma	NA	0	NA	25.62	0:DiseaseFree	NA	1	NA	NOT HISPANIC OR LATINO	NA	2010-03-12	0.2057	NA	Normal	Kidney Papillary Renal Cell Carcinoma	No	No	C64.1	8260-03-01	C64.9	NA	YES	2012	NO	80	Right	0.7	NO	NA	NA	NA	55	NO	NA	PRCC
kirp_tcga	TCGA-A4-8311	TCGA-A4-8311-01	60	Stage I	M0	MX	N0	T1	NX	Stage I	7th	T1a	Renal Cell Carcinoma	Papillary Renal Cell Carcinoma	NA	0	NA	23.95	0:DiseaseFree	NA	0	NA	NOT HISPANIC OR LATINO	NA	2010-03-12	0.2451	NA	Normal	Kidney Papillary Renal Cell Carcinoma	No	No	C64.1	8260-03-01	C64.9	NA	YES	2012	NO	100	Left	1.2	NO	NA	NA	NA	42	NO	NA	PRCC
kirp_tcga	TCGA-A4-8312	TCGA-A4-8312-01	60	Stage I	M0	MX	N0	T1	NX	Stage I	7th	T1	Renal Cell Carcinoma	Papillary Renal Cell Carcinoma	NA	0	NA	23.26	0:DiseaseFree	NA	0	NA	NOT HISPANIC OR LATINO	NA	9/28/12	0.0001	NA	Low	Kidney Papillary Renal Cell Carcinoma	No	No	C64.1	8260-03-01	C64.9	NA	YES	2012	NO	90	Left	0.9	NO	NA	NA	NA	15	NO	NA	PRCC
kirp_tcga	TCGA-A4-8515	TCGA-A4-8515-01	47	Stage I	M0	MX	N0	T1	NX	Stage I	7th	T1a	Renal Cell Carcinoma	Papillary Renal Cell Carcinoma	NA	0	NA	23.29	0:DiseaseFree	NA	NA	NA	NOT HISPANIC OR LATINO	NA	12/28/12	0.1595	NA	Normal	Kidney Papillary Renal Cell Carcinoma	No	No	C64.1	8260-03-01	C64.9	NA	YES	2012	NO	NA	Right	0.9	NO	NA	NA	NA	47	NO	NA	PRCC
kirp_tcga	TCGA-A4-8516	TCGA-A4-8516-01	62	Stage I	M0	MX	N0	T1	NX	Stage III	7th	T3a	Renal Cell Carcinoma	Papillary Renal Cell Carcinoma	NA	0	NA	0.76	0:DiseaseFree	NA	NA	NA	NOT HISPANIC OR LATINO	NA	12/28/12	0.2969	NA	Low	Kidney Papillary Renal Cell Carcinoma	No	No	C64.1	8260-03-01	C64.9	NA	YES	2012	NO	NA	Right	0.7	NO	NA	NA	NA	NA	NO	NA	PRCC
kirp_tcga	TCGA-A4-8517	TCGA-A4-8517-01	71	Stage I	M0	MX	N0	T1	NX	Stage I	7th	T1a	Renal Cell Carcinoma	Papillary Renal Cell Carcinoma	NA	0	NA	19.61	0:DiseaseFree	NA	NA	NA	NOT HISPANIC OR LATINO	NA	2001-11-13	0.1792	NA	NA	Kidney Papillary Renal Cell Carcinoma	No	No	C64.1	8260-03-01	C64.9	NA	YES	2012	NO	NA	Right	1.2	NO	NA	NA	NA	57	NO	NA	PRCC
kirp_tcga	TCGA-A4-8518	TCGA-A4-8518-01	48	Stage I	M0	MX	N0	T1	NX	Stage I	7th	T1a	Renal Cell Carcinoma	Papillary Renal Cell Carcinoma	NA	0	NA	19.71	0:DiseaseFree	NA	2	NA	NOT HISPANIC OR LATINO	NA	2001-11-13	0.1003	NA	Low	Kidney Papillary Renal Cell Carcinoma	No	No	C64.1	8260-03-01	C64.9	NA	YES	2012	NO	80	Left	1	NO	NA	NA	NA	15	NO	NA	PRCC
kirp_tcga	TCGA-A4-8630	TCGA-A4-8630-01	59	Stage I	M0	MX	N0	T1	NX	Stage I	7th	T1b	Renal Cell Carcinoma	Papillary Renal Cell Carcinoma	NA	0	NA	14.32	0:DiseaseFree	NA	0	NA	NOT HISPANIC OR LATINO	NA	12/28/12	0.2624	NA	Normal	Kidney Papillary Renal Cell Carcinoma	No	No	C64.1	8260-03-01	C64.9	NA	YES	2012	NO	100	Right	0.8	NO	NA	NA	NA	41	NO	NA	PRCC
kirp_tcga	TCGA-A4-A48D	TCGA-A4-A48D-01	84	Stage I	M0	MX	N0	T1	NX	Stage I	7th	T1b	Renal Cell Carcinoma	Papillary Renal Cell Carcinoma	17	0	NA	12.45	0:DiseaseFree	NA	NA	NA	NOT HISPANIC OR LATINO	NA	2/21/13	0.1597	NA	NA	Kidney Papillary Renal Cell Carcinoma	No	No	C64.1	8260-03-01	C64.9	NA	YES	2012	NO	NA	Right	NA	NO	NA	NA	NA	77	NO	FALSE	PRCC
kirp_tcga	TCGA-A4-A4ZT	TCGA-A4-A4ZT-01	71	Stage II	M0	MX	N0	T2	NX	Stage I	7th	T1b	Renal Cell Carcinoma	Papillary Renal Cell Carcinoma	49	0	NA	16.95	0:DiseaseFree	NA	1	NA	NOT HISPANIC OR LATINO	NA	3/15/13	0.3197	NA	Normal	Kidney Papillary Renal Cell Carcinoma	No	No	C64.1	8260-03-01	C64.9	NA	YES	2012	NO	90	Left	NA	NO	NA	NA	NA	53	NO	FALSE	PRCC
kirp_tcga	TCGA-A4-A57E	TCGA-A4-A57E-01	59	Stage IV	M1	M1	N0	T1	N0	Stage IV	7th	T2a	Renal Cell Carcinoma	Papillary Renal Cell Carcinoma	588	0	NA	NA	NA	NA	1	NA	NOT HISPANIC OR LATINO	NA	5/31/13	0.4166	NA	NA	Kidney Papillary Renal Cell Carcinoma	No	No	C64.1	8260-03-01	C64.9	NA	YES	2011	NO	90	Left	NA	YES	0	1	NA	68	NO	FALSE	PRCC
kirp_tcga	TCGA-A4-A5DU	TCGA-A4-A5DU-01	45	Stage I	M0	MX	N0	T1	NX	Stage I	7th	T1a	Renal Cell Carcinoma	Papillary Renal Cell Carcinoma	44	0	NA	16.29	0:DiseaseFree	NA	0	NA	NOT HISPANIC OR LATINO	NA	7/15/13	0.8141	NA	Low	Kidney Papillary Renal Cell Carcinoma	No	No	C64.1	8260-03-01	C64.9	NA	YES	2012	NO	100	Left	NA	NO	NA	NA	NA	26	NO	FALSE	PRCC
kirp_tcga	TCGA-A4-A5XZ	TCGA-A4-A5XZ-01	65	Stage II	M0	MX	N0	T2	NX	Stage II	7th	T2a	Renal Cell Carcinoma	Papillary Renal Cell Carcinoma	87	0	NA	15.74	0:DiseaseFree	NA	1	NA	NOT HISPANIC OR LATINO	NA	7/15/13	0.3158	NA	Normal	Kidney Papillary Renal Cell Carcinoma	No	No	C64.1	8260-03-01	C64.9	NA	YES	2012	NO	80	Right	NA	NO	NA	NA	NA	29	NO	FALSE	PRCC
kirp_tcga	TCGA-A4-A5Y0	TCGA-A4-A5Y0-01	61	Stage I	M0	MX	N0	T1	NX	Stage I	7th	T1b	Renal Cell Carcinoma	Papillary Renal Cell Carcinoma	198	0	NA	8.28	0:DiseaseFree	NA	NA	NA	NOT HISPANIC OR LATINO	NA	7/15/13	0.0777	NA	Normal	Kidney Papillary Renal Cell Carcinoma	No	No	C64.1	8260-03-01	C64.9	NA	YES	2012	NO	NA	Left	NA	NO	NA	NA	NA	52	NO	FALSE	PRCC
kirp_tcga	TCGA-A4-A5Y1	TCGA-A4-A5Y1-01	75	Stage III	M0	MX	N1	T1	N1	Stage III	7th	T1b	Renal Cell Carcinoma	Papillary Renal Cell Carcinoma	142	0	NA	9.72	1:Recurred/Progressed	NA	NA	NA	NOT HISPANIC OR LATINO	NA	7/15/13	0.8602	NA	Low	Kidney Papillary Renal Cell Carcinoma	No	Yes, History of Synchronous/Bilateral Malignancy	C64.1	8260-03-01	C64.9	NA	YES	2012	NO	NA	Left	NA	YES	1	1	NA	62	NO	FALSE	PRCC
kirp_tcga	TCGA-A4-A6HP	TCGA-A4-A6HP-01	66	Stage I	M0	MX	N0	T1	NX	Stage I	7th	T1a	Renal Cell Carcinoma	Papillary Renal Cell Carcinoma	67	0	NA	12.45	0:DiseaseFree	NA	3	NA	NOT HISPANIC OR LATINO	NA	9/19/13	0.1274	NA	Normal	Kidney Papillary Renal Cell Carcinoma	No	No	C64.1	8260-03-01	C64.9	NA	YES	2013	NO	70	Left	NA	NO	NA	NA	NA	71	NO	FALSE	PRCC
kirp_tcga	TCGA-A4-A772	TCGA-A4-A772-01	39	NA	M0	MX	NA	NA	NX	Stage I	7th	T1b	Renal Cell Carcinoma	Papillary Renal Cell Carcinoma	76	0	NA	0	0:DiseaseFree	NA	NA	NA	HISPANIC OR LATINO	NA	4/23/14	0.2364	NA	NA	Kidney Papillary Renal Cell Carcinoma	No	No	C64.1	8260-03-01	C64.9	NA	YES	2013	NO	NA	Right	NA	NO	NA	NA	NA	34	NO	TRUE	PRCC
kirp_tcga	TCGA-A4-A7UZ	TCGA-A4-A7UZ-01	71	NA	M0	MX	NA	NA	N1	Stage III	7th	T3a	Renal Cell Carcinoma	Papillary Renal Cell Carcinoma	90	0	NA	0	0:DiseaseFree	NA	NA	NA	NOT HISPANIC OR LATINO	NA	4/23/14	0.1724	NA	NA	Kidney Papillary Renal Cell Carcinoma	No	No	C64.1	8260-03-01	C64.9	NA	YES	2013	NO	NA	Left	NA	YES	14	20	NA	50	NO	FALSE	PRCC
kirp_tcga	TCGA-AL-3466	TCGA-AL-3466-01	41	Stage IV	M1	M1	N1	T3b	N1	Stage IV	6th	T3b	Renal Cell Carcinoma	Papillary Renal Cell Carcinoma	NA	0	NA	4.53	1:Recurred/Progressed	NA	NA	NA	NOT HISPANIC OR LATINO	NA	11/15/10	0.4616	175	Low	Kidney Papillary Renal Cell Carcinoma	No	No	C64.1	8260-03-01	C64.9	NA	YES	2004	NO	0	Right	1	YES	2	2	NA	24	NA	NA	PRCC
kirp_tcga	TCGA-AL-3467	TCGA-AL-3467-01	54	Stage I	M0	M0	N0	T1	NX	NA	6th	T1b	Renal Cell Carcinoma	Papillary Renal Cell Carcinoma	NA	0	NA	70.14	0:DiseaseFree	NA	NA	NA	NOT HISPANIC OR LATINO	NA	11/15/10	0	152	Normal	Kidney Papillary Renal Cell Carcinoma	No	No	C64.1	8260-03-01	C64.9	Normal	YES	2005	NO	NA	Left	0.9	NO	NA	NA	NA	13	NA	NA	PRCC
kirp_tcga	TCGA-AL-3468	TCGA-AL-3468-01	74	Stage I	M0	M0	N0	T1b	NX	Stage II	6th	T2	Renal Cell Carcinoma	Papillary Renal Cell Carcinoma	NA	0	NA	NA	NA	NA	NA	NA	NOT HISPANIC OR LATINO	NA	2/18/11	0.3042	NA	Low	Kidney Papillary Renal Cell Carcinoma	No	Yes	C64.1	8260-03-01	C64.9	NA	YES	2005	NO	NA	Right	1	NO	NA	NA	NA	69	NA	NA	PRCC
kirp_tcga	TCGA-AL-3471	TCGA-AL-3471-01	74	Stage I	M0	M0	N0	T1b	NX	Stage I	6th	T1b	Renal Cell Carcinoma	Papillary Renal Cell Carcinoma	NA	0	NA	NA	NA	NA	NA	NA	NOT HISPANIC OR LATINO	NA	11/15/10	0.9213	NA	NA	Kidney Papillary Renal Cell Carcinoma	No	No	C64.1	8260-03-01	C64.9	NA	YES	2006	NO	NA	Right	0.7	NO	NA	NA	NA	NA	NA	NA	PRCC
kirp_tcga	TCGA-AL-3472	TCGA-AL-3472-01	57	Stage II	M0	M0	N0	T2	N0	NA	7th	T2	Renal Cell Carcinoma	Papillary Renal Cell Carcinoma	NA	0	NA	66.66	0:DiseaseFree	NA	NA	NA	NOT HISPANIC OR LATINO	NA	11/15/10	0.0819	180	Normal	Kidney Papillary Renal Cell Carcinoma	No	No	C64.1	8260-03-01	C64.9	NA	YES	2008	NO	NA	Left	0.8	NO	NA	NA	NA	45	NA	NA	PRCC
kirp_tcga	TCGA-AL-3473	TCGA-AL-3473-01	55	Stage II	M0	M0	N0	T2	N0	Stage II	6th	T2	Renal Cell Carcinoma	Papillary Renal Cell Carcinoma	NA	0	NA	62.61	0:DiseaseFree	NA	NA	NA	NOT HISPANIC OR LATINO	NA	11/15/10	0.0656	185	Normal	Kidney Papillary Renal Cell Carcinoma	No	No	C64.1	8260-03-01	C64.9	NA	YES	2008	NO	NA	Left	0.9	YES	0	33	NA	37	NA	NA	PRCC
kirp_tcga	TCGA-AL-7173	TCGA-AL-7173-01	72	Stage IV	MX	M0	N2	T2	N2	Stage IV	6th	T3	Renal Cell Carcinoma	Papillary Renal Cell Carcinoma	NA	0	NA	26.68	1:Recurred/Progressed	NA	NA	Elevated	NOT HISPANIC OR LATINO	NA	2/22/12	0.179	152	Normal	Kidney Papillary Renal Cell Carcinoma	No	No	C64.1	8260-03-01	C64.9	Normal	YES	2008	NO	NA	Right	1.8	YES	4	14	NA	54	NA	NA	PRCC
kirp_tcga	TCGA-AL-A5DJ	TCGA-AL-A5DJ-01	54	Stage I	M0	MX	N0	T1b	NX	Stage III	3rd	T3a	Renal Cell Carcinoma	Papillary Renal Cell Carcinoma	1345	0	NA	NA	NA	NA	1	NA	NOT HISPANIC OR LATINO	NA	2005-06-13	0.4644	165	Low	Kidney Papillary Renal Cell Carcinoma	No	Yes, History of Prior Malignancy	C64.1	8260-03-01	C64.9	NA	YES	2009	NO	NA	Left	NA	NO	NA	NA	NA	26	NO	TRUE	PRCC
kirp_tcga	TCGA-AT-A5NU	TCGA-AT-A5NU-01	77	NA	MX	MX	NA	NA	NX	Stage I	7th	T1a	Renal Cell Carcinoma	Papillary Renal Cell Carcinoma	714	0	NA	2.2	0:DiseaseFree	NA	NA	NA	HISPANIC OR LATINO	NA	3/26/14	0.5894	NA	NA	Kidney Papillary Renal Cell Carcinoma	No	No	C64.1	8260-03-01	C64.9	NA	YES	2011	NO	NA	Left	NA	NO	NA	NA	NA	63	NA	FALSE	PRCC
kirp_tcga	TCGA-B1-5398	TCGA-B1-5398-01	73	Stage II	M0	M0	N0	T2b	N0	Stage III	7th	T3b	Renal Cell Carcinoma	Papillary Renal Cell Carcinoma	NA	0	NA	41.1	0:DiseaseFree	NA	NA	NA	NOT HISPANIC OR LATINO	NA	8/26/11	0.0575	NA	Normal	Kidney Papillary Renal Cell Carcinoma	No	No	C64.1	8260-03-01	C64.9	NA	YES	2010	NO	NA	Right	1.7	NO	NA	NA	NA	75	NA	NA	PRCC
kirp_tcga	TCGA-B1-7332	TCGA-B1-7332-01	60	NA	M0	MX	NA	NA	NX	Stage II	7th	T2a	Renal Cell Carcinoma	Papillary Renal Cell Carcinoma	NA	0	NA	37.48	0:DiseaseFree	NA	NA	NA	NOT HISPANIC OR LATINO	NA	2004-09-12	0.5583	NA	Low	Kidney Papillary Renal Cell Carcinoma	No	No	C64.1	8260-03-01	C64.9	NA	YES	2011	NO	NA	Left	1.2	NO	NA	NA	NA	33	NA	NA	PRCC
kirp_tcga	TCGA-B1-A47M	TCGA-B1-A47M-01	79	NA	MX	MX	NA	NA	NX	Stage III	7th	T3a	Renal Cell Carcinoma	Papillary Renal Cell Carcinoma	371	0	NA	13.4	1:Recurred/Progressed	NA	NA	NA	NOT HISPANIC OR LATINO	NA	1/22/13	0.1483	NA	Low	Kidney Papillary Renal Cell Carcinoma	No	Yes, History of Prior Malignancy	C64.1	8260-03-01	C64.9	NA	YES	2011	NO	NA	Left	NA	NA	NA	NA	NA	84	NO	TRUE	PRCC
kirp_tcga	TCGA-B1-A47N	TCGA-B1-A47N-01	62	Stage I	MX	MX	N0	T1a	NX	Stage I	7th	T1a	Renal Cell Carcinoma	Papillary Renal Cell Carcinoma	169	0	NA	36.47	0:DiseaseFree	NA	NA	NA	NOT HISPANIC OR LATINO	NA	1/22/13	0.1487	NA	NA	Kidney Papillary Renal Cell Carcinoma	No	No	C64.1	8260-03-01	C64.9	NA	YES	2012	NO	NA	Left	NA	NA	NA	NA	NA	27	NO	TRUE	PRCC
kirp_tcga	TCGA-B1-A47O	TCGA-B1-A47O-01	54	Stage I	M0	MX	N0	T1b	N0	Stage I	7th	T1b	Renal Cell Carcinoma	Papillary Renal Cell Carcinoma	199	0	NA	27.66	0:DiseaseFree	NA	NA	NA	NOT HISPANIC OR LATINO	NA	2002-07-13	0.0433	NA	NA	Kidney Papillary Renal Cell Carcinoma	No	Yes, History of Prior Malignancy	C64.1	8260-03-01	C64.9	Low	YES	2012	NO	NA	Right	NA	NA	NA	NA	NA	23	NO	FALSE	PRCC
kirp_tcga	TCGA-B1-A654	TCGA-B1-A654-01	43	NA	M0	M0	NA	NA	NX	Stage I	7th	T1a	Renal Cell Carcinoma	Papillary Renal Cell Carcinoma	163	0	NA	20.24	0:DiseaseFree	NA	NA	NA	NOT HISPANIC OR LATINO	NA	2/27/14	0.1031	NA	NA	Kidney Papillary Renal Cell Carcinoma	No	No	C64.1	8260-03-01	C64.9	NA	YES	2012	NO	NA	Right	NA	NO	NA	NA	NA	41	NO	TRUE	PRCC
kirp_tcga	TCGA-B1-A655	TCGA-B1-A655-01	77	NA	M0	M0	NA	NA	N0	Stage I	7th	T1a	Renal Cell Carcinoma	Papillary Renal Cell Carcinoma	420	0	NA	16.75	0:DiseaseFree	NA	NA	NA	NOT HISPANIC OR LATINO	NA	2/21/14	0.0699	NA	NA	Kidney Papillary Renal Cell Carcinoma	No	No	C64.1	8260-03-01	C64.9	NA	YES	2012	NO	NA	Left	NA	NO	NA	NA	NA	66	NO	TRUE	PRCC
kirp_tcga	TCGA-B1-A656	TCGA-B1-A656-01	64	NA	M0	M0	NA	NA	N0	Stage I	7th	T1a	Renal Cell Carcinoma	Papillary Renal Cell Carcinoma	210	0	NA	20.3	0:DiseaseFree	NA	NA	NA	NOT HISPANIC OR LATINO	NA	2/21/14	0.1882	NA	NA	Kidney Papillary Renal Cell Carcinoma	No	No	C64.1	8260-03-01	C64.9	NA	YES	2012	NO	NA	Left	NA	NO	NA	NA	NA	84	NO	TRUE	PRCC
kirp_tcga	TCGA-B1-A657	TCGA-B1-A657-01	54	NA	M0	M0	NA	NA	N0	Stage I	7th	T1b	Renal Cell Carcinoma	Papillary Renal Cell Carcinoma	355	0	NA	21.06	0:DiseaseFree	NA	NA	NA	NOT HISPANIC OR LATINO	NA	2/27/14	0.2309	NA	NA	Kidney Papillary Renal Cell Carcinoma	No	Yes, History of Synchronous/Bilateral Malignancy	C64.1	8260-03-01	C64.9	NA	YES	2012	NO	NA	Right	NA	NO	NA	NA	NA	70	NO	TRUE	PRCC
kirp_tcga	TCGA-B3-3925	TCGA-B3-3925-01	52	NA	NA	M0	NA	NA	NX	Stage III	NA	T3a	Renal Cell Carcinoma	Papillary Renal Cell Carcinoma	NA	0	NA	33.8	0:DiseaseFree	NA	NA	NA	NOT HISPANIC OR LATINO	NA	10/29/10	0.1709	NA	Normal	Kidney Papillary Renal Cell Carcinoma	No	No	C64.1	8260-03-01	C64.9	NA	YES	2010	NO	NA	Left	0.9	NO	NA	NA	NA	43	NA	NA	PRCC
kirp_tcga	TCGA-B3-3926	TCGA-B3-3926-01	59	NA	NA	M0	NA	NA	NX	Stage I	NA	T1	Renal Cell Carcinoma	Papillary Renal Cell Carcinoma	NA	0	NA	29.01	0:DiseaseFree	NA	NA	NA	NOT HISPANIC OR LATINO	NA	10/29/10	0.9477	NA	Low	Kidney Papillary Renal Cell Carcinoma	No	No	C64.1	8260-03-01	C64.9	NA	YES	2010	NO	NA	Left	1.1	NO	NA	NA	NA	10	NA	NA	PRCC
kirp_tcga	TCGA-B3-4103	TCGA-B3-4103-01	56	NA	NA	M0	NA	NA	NX	Stage I	NA	T1a	Renal Cell Carcinoma	Papillary Renal Cell Carcinoma	NA	0	NA	30.55	0:DiseaseFree	NA	NA	NA	NOT HISPANIC OR LATINO	NA	10/29/10	0.2274	NA	Normal	Kidney Papillary Renal Cell Carcinoma	No	No	C64.1	8260-03-01	C64.9	NA	YES	2010	NO	NA	Right	1.4	NO	NA	NA	NA	37	NA	NA	PRCC
kirp_tcga	TCGA-B3-4104	TCGA-B3-4104-01	75	NA	NA	M0	NA	NA	NX	Stage II	NA	T2	Renal Cell Carcinoma	Papillary Renal Cell Carcinoma	NA	0	NA	34.46	0:DiseaseFree	NA	NA	NA	NOT HISPANIC OR LATINO	NA	10/29/10	0.0958	NA	Low	Kidney Papillary Renal Cell Carcinoma	No	No	C64.1	8260-03-01	C64.9	NA	YES	2010	NO	NA	Right	1.2	NO	NA	NA	NA	59	NA	NA	PRCC
kirp_tcga	TCGA-B3-8121	TCGA-B3-8121-01	48	NA	NA	MX	NA	NA	NX	Stage I	7th	T1	Renal Cell Carcinoma	Papillary Renal Cell Carcinoma	NA	0	NA	12.45	0:DiseaseFree	NA	0	NA	NOT HISPANIC OR LATINO	NA	2006-07-12	0.1391	NA	NA	Kidney Papillary Renal Cell Carcinoma	No	No	C64.1	8260-03-01	C64.9	NA	YES	2011	NO	NA	Right	0.8	NO	NA	NA	NA	23	NA	NA	PRCC
kirp_tcga	TCGA-B3-A6W5	TCGA-B3-A6W5-01	43	NA	M0	MX	NA	NA	NX	Stage I	7th	T1	Renal Cell Carcinoma	Papillary Renal Cell Carcinoma	78	0	NA	10.15	0:DiseaseFree	NA	0	NA	NOT HISPANIC OR LATINO	NA	10/24/13	0.3529	NA	Low	Kidney Papillary Renal Cell Carcinoma	No	Yes, History of Synchronous/Bilateral Malignancy	C64.1	8260-03-01	C64.9	NA	YES	2013	NO	NA	Right	NA	NO	NA	NA	NA	28	NO	FALSE	PRCC
kirp_tcga	TCGA-B9-4113	TCGA-B9-4113-01	64	Stage I	M0	NA	N0	T1	NX	Stage I	5th	T1	Renal Cell Carcinoma	Papillary Renal Cell Carcinoma	NA	0	NA	NA	NA	NA	NA	NA	NOT HISPANIC OR LATINO	NA	11/16/10	0.1275	NA	Low	Kidney Papillary Renal Cell Carcinoma	No	No	C64.1	8260-03-01	C64.9	Normal	YES	2002	NO	NA	Left	0.8	NO	NA	NA	NA	54	NA	NA	PRCC
kirp_tcga	TCGA-B9-4114	TCGA-B9-4114-01	49	Stage IV	M1	NA	N0	T2	NX	NA	6th	T2	Renal Cell Carcinoma	Papillary Renal Cell Carcinoma	NA	0	NA	20.93	1:Recurred/Progressed	NA	NA	NA	NOT HISPANIC OR LATINO	NA	11/17/10	0.2576	175	Low	Kidney Papillary Renal Cell Carcinoma	No	No	C64.1	8260-03-01	C64.9	NA	YES	2009	NO	NA	Left	0.9	NO	NA	NA	NA	62	NA	NA	PRCC
kirp_tcga	TCGA-B9-4115	TCGA-B9-4115-01	53	Stage I	M0	NA	N0	T1a	NX	Stage I	NA	T1a	Renal Cell Carcinoma	Papillary Renal Cell Carcinoma	NA	0	NA	26.38	0:DiseaseFree	NA	NA	NA	NOT HISPANIC OR LATINO	NA	11/17/10	0.082	183	Low	Kidney Papillary Renal Cell Carcinoma	No	No	C64.1	8260-03-01	C64.9	Elevated	YES	2009	NO	NA	Right	0.9	NO	NA	NA	NA	37	NA	NA	PRCC
kirp_tcga	TCGA-B9-4116	TCGA-B9-4116-01	75	Stage II	M0	NA	N0	T2a	NX	NA	NA	T2a	Renal Cell Carcinoma	Papillary Renal Cell Carcinoma	NA	0	NA	20.6	0:DiseaseFree	NA	NA	NA	NOT HISPANIC OR LATINO	NA	11/17/10	0.1411	155	Low	Kidney Papillary Renal Cell Carcinoma	No	No	C64.1	8260-03-01	C64.9	NA	YES	2010	NO	NA	Left	1	NO	NA	NA	NA	58	NA	NA	PRCC
kirp_tcga	TCGA-B9-4117	TCGA-B9-4117-01	48	Stage II	M0	NA	NX	T2	NX	NA	NA	T2	Renal Cell Carcinoma	Papillary Renal Cell Carcinoma	NA	0	NA	0.46	0:DiseaseFree	NA	NA	NA	NOT HISPANIC OR LATINO	NA	11/17/10	0.3303	180	Normal	Kidney Papillary Renal Cell Carcinoma	No	No	C64.1	8260-03-01	C64.9	NA	YES	2009	NO	NA	Left	1	NO	NA	NA	NA	50	NA	NA	PRCC
kirp_tcga	TCGA-B9-4617	TCGA-B9-4617-01	41	Stage I	M0	M0	N0	T1a	NX	NA	NA	T1a	Renal Cell Carcinoma	Papillary Renal Cell Carcinoma	NA	0	NA	1.15	0:DiseaseFree	NA	NA	NA	NOT HISPANIC OR LATINO	NA	11/17/10	0.4999	175	Normal	Kidney Papillary Renal Cell Carcinoma	No	No	C64.1	8260-03-01	C64.9	NA	YES	2010	NO	NA	Left	1.3	NO	NA	NA	NA	41	NA	NA	PRCC
kirp_tcga	TCGA-B9-5155	TCGA-B9-5155-01	71	Stage III	M0	NA	N0	T3a	NX	Stage III	NA	T3a	Renal Cell Carcinoma	Papillary Renal Cell Carcinoma	NA	0	NA	21.85	0:DiseaseFree	NA	NA	NA	NOT HISPANIC OR LATINO	NA	3/14/11	0.2066	180	Low	Kidney Papillary Renal Cell Carcinoma	No	Yes	C64.1	8260-03-01	C64.9	NA	YES	2010	NO	NA	Right	1	NO	NA	NA	NA	82	NA	NA	PRCC
kirp_tcga	TCGA-B9-5156	TCGA-B9-5156-01	51	Stage I	M0	NA	N0	T1a	NX	NA	NA	T1a	Renal Cell Carcinoma	Papillary Renal Cell Carcinoma	NA	0	NA	43.96	0:DiseaseFree	NA	NA	NA	NOT HISPANIC OR LATINO	NA	11/17/10	0.2254	183	Normal	Kidney Papillary Renal Cell Carcinoma	No	No	C64.1	8260-03-01	C64.9	Elevated	YES	2010	NO	NA	Left	1	NO	NA	NA	NA	57	NA	NA	PRCC
kirp_tcga	TCGA-B9-7268	TCGA-B9-7268-01	59	Stage I	M0	M0	N0	T1b	N0	Stage II	7th	T2	Renal Cell Carcinoma	Papillary Renal Cell Carcinoma	NA	0	NA	22.04	0:DiseaseFree	NA	NA	NA	NOT HISPANIC OR LATINO	NA	2011-10-11	0.2465	183	Low	Kidney Papillary Renal Cell Carcinoma	No	No	C64.1	8260-03-01	C64.9	NA	YES	2011	NO	NA	Left	1.5	NO	NA	NA	NA	40	NA	NA	PRCC
kirp_tcga	TCGA-B9-A44B	TCGA-B9-A44B-01	70	Stage III	M0	NA	N0	T3b	NX	Stage III	7th	T3b	Renal Cell Carcinoma	Papillary Renal Cell Carcinoma	45	0	NA	11.86	0:DiseaseFree	NA	NA	NA	NOT HISPANIC OR LATINO	NA	10/31/12	0.3976	173	NA	Kidney Papillary Renal Cell Carcinoma	No	Yes, History of Prior Malignancy	C64.1	8260-03-01	C64.9	NA	YES	2012	NO	NA	Left	NA	NO	NA	NA	NA	108	NA	FALSE	PRCC
kirp_tcga	TCGA-B9-A5W7	TCGA-B9-A5W7-01	47	Stage I	M0	NA	N0	T1a	NX	Stage I	7th	T1a	Renal Cell Carcinoma	Papillary Renal Cell Carcinoma	215	0	NA	18.53	1:Recurred/Progressed	NA	NA	NA	NOT HISPANIC OR LATINO	NA	5/20/13	0.1691	185	Normal	Kidney Papillary Renal Cell Carcinoma	No	Yes, History of Prior Malignancy	C64.1	8260-03-01	C64.9	NA	YES	2012	NO	NA	Right	NA	NO	NA	NA	NA	8	NO	FALSE	PRCC
kirp_tcga	TCGA-B9-A5W8	TCGA-B9-A5W8-01	50	Stage II	M0	M0	N0	T2b	NX	Stage II	7th	T2b	Renal Cell Carcinoma	Papillary Renal Cell Carcinoma	131	0	NA	17.21	0:DiseaseFree	NA	NA	NA	NOT HISPANIC OR LATINO	NA	5/20/13	0.1408	173	Normal	Kidney Papillary Renal Cell Carcinoma	No	No	C64.1	8260-03-01	C64.9	NA	YES	2012	NO	NA	Right	NA	NO	NA	NA	NA	30	NA	FALSE	PRCC
kirp_tcga	TCGA-B9-A5W9	TCGA-B9-A5W9-01	40	Stage I	M0	MX	N0	T1	NX	Stage I	7th	T1b	Renal Cell Carcinoma	Papillary Renal Cell Carcinoma	112	0	NA	0.16	0:DiseaseFree	NA	NA	NA	NOT HISPANIC OR LATINO	NA	5/20/13	0.8628	182	Normal	Kidney Papillary Renal Cell Carcinoma	No	No	C64.1	8260-03-01	C64.9	NA	YES	2012	NO	NA	Right	NA	NO	NA	NA	NA	39	NO	FALSE	PRCC
kirp_tcga	TCGA-B9-A69E	TCGA-B9-A69E-01	71	Stage II	M0	NA	N0	T2	NX	Stage III	7th	T3a	Renal Cell Carcinoma	Papillary Renal Cell Carcinoma	112	0	NA	14.85	0:DiseaseFree	NA	NA	NA	NOT HISPANIC OR LATINO	NA	6/18/13	0.1481	178	Low	Kidney Papillary Renal Cell Carcinoma	No	No	C64.1	8260-03-01	C64.9	Normal	YES	2013	NO	NA	Left	NA	NO	NA	NA	NA	69	NO	FALSE	PRCC
kirp_tcga	TCGA-B9-A8YH	TCGA-B9-A8YH-01	52	Stage I	M0	MX	N0	T1a	NX	Stage I	7th	T1a	Renal Cell Carcinoma	Papillary Renal Cell Carcinoma	125	0	NA	17.48	0:DiseaseFree	NA	NA	NA	NOT HISPANIC OR LATINO	NA	2003-10-14	0.2161	173	Normal	Kidney Papillary Renal Cell Carcinoma	No	No	C64.1	8260-03-01	C64.9	Normal	YES	2013	NO	NA	Right	NA	NO	NA	NA	NA	82	NO	FALSE	PRCC
kirp_tcga	TCGA-B9-A8YI	TCGA-B9-A8YI-01	79	Stage I	M0	MX	NX	T1b	NX	Stage I	7th	T1b	Renal Cell Carcinoma	Papillary Renal Cell Carcinoma	54	0	NA	12.29	0:DiseaseFree	NA	NA	NA	NOT HISPANIC OR LATINO	NA	2003-10-14	0.0375	173	Low	Kidney Papillary Renal Cell Carcinoma	No	No	C64.1	8260-03-01	C64.9	Normal	YES	2013	NO	NA	Left	NA	NO	NA	NA	NA	96	NO	FALSE	PRCC
kirp_tcga	TCGA-BQ-5875	TCGA-BQ-5875-01	66	Stage II	M0	M0	NX	T2b	NX	Stage III	NA	T3a	Renal Cell Carcinoma	Papillary Renal Cell Carcinoma	NA	0	NA	86.7	0:DiseaseFree	NA	NA	NA	NA	NA	5/13/11	0.2147	162.5	Normal	Kidney Papillary Renal Cell Carcinoma	No	No	C64.1	8260-03-01	C64.9	Elevated	YES	2004	NO	NA	Left	1.8	NO	NA	NA	NA	53	NA	NA	PRCC
kirp_tcga	TCGA-BQ-5876	TCGA-BQ-5876-01	75	Stage I	M0	M0	NX	T1a	NX	Stage I	NA	T1a	Renal Cell Carcinoma	Papillary Renal Cell Carcinoma	NA	0	NA	19.25	0:DiseaseFree	NA	NA	NA	NA	NA	5/13/11	0.1904	173	Low	Kidney Papillary Renal Cell Carcinoma	No	No	C64.1	8260-03-01	C64.9	NA	YES	2004	NO	NA	Right	0.7	NO	NA	NA	NA	46	NA	NA	PRCC
kirp_tcga	TCGA-BQ-5877	TCGA-BQ-5877-01	60	Stage IV	M1	M1	N1	T3a	N1	Stage IV	NA	T3a	Renal Cell Carcinoma	Papillary Renal Cell Carcinoma	NA	0	NA	4.17	1:Recurred/Progressed	NA	NA	NA	NA	NA	5/13/11	0.2004	168	Normal	Kidney Papillary Renal Cell Carcinoma	No	No	C64.1	8260-03-01	C64.9	NA	YES	2004	NO	NA	Left	1.7	YES	1	1	NA	67	NA	NA	PRCC
kirp_tcga	TCGA-BQ-5878	TCGA-BQ-5878-01	79	Stage III	M0	M0	N1	T3a	N1	Stage III	NA	T3a	Renal Cell Carcinoma	Papillary Renal Cell Carcinoma	NA	0	NA	33.57	1:Recurred/Progressed	NA	NA	NA	NA	NA	5/13/11	0.0394	165	Normal	Kidney Papillary Renal Cell Carcinoma	No	No	C64.1	8260-03-01	C64.9	NA	YES	2005	NO	NA	Left	1.4	YES	1	24	NA	70	NA	NA	PRCC
kirp_tcga	TCGA-BQ-5879	TCGA-BQ-5879-01	32	Stage III	M0	M0	N1	T3a	N1	Stage III	NA	T3b	Renal Cell Carcinoma	Papillary Renal Cell Carcinoma	NA	0	NA	19.42	1:Recurred/Progressed	NA	NA	NA	NA	NA	5/13/11	0.2313	153	Normal	Kidney Papillary Renal Cell Carcinoma	No	No	C64.1	8260-03-01	C64.9	NA	YES	2005	NO	NA	Right	1.6	YES	3	26	NA	15	NA	NA	PRCC
kirp_tcga	TCGA-BQ-5880	TCGA-BQ-5880-01	79	Stage III	M0	M0	N1	T3a	N1	Stage III	NA	T3a	Renal Cell Carcinoma	Papillary Renal Cell Carcinoma	NA	0	NA	31.93	1:Recurred/Progressed	NA	NA	NA	NA	NA	5/13/11	0.0773	163	Normal	Kidney Papillary Renal Cell Carcinoma	No	No	C64.1	8260-03-01	C64.9	Normal	YES	2006	NO	NA	Left	2.3	YES	6	11	NA	33	NA	NA	PRCC
kirp_tcga	TCGA-BQ-5881	TCGA-BQ-5881-01	69	Stage I	M0	M0	NX	T1a	NX	Stage I	NA	T1a	Renal Cell Carcinoma	Papillary Renal Cell Carcinoma	NA	0	NA	47.77	0:DiseaseFree	NA	NA	NA	NOT HISPANIC OR LATINO	NA	5/13/11	0.1797	166	Normal	Kidney Papillary Renal Cell Carcinoma	No	No	C64.1	8260-03-01	C64.9	NA	YES	2006	NO	NA	Right	2.1	NO	NA	NA	NA	27	NA	NA	PRCC
kirp_tcga	TCGA-BQ-5882	TCGA-BQ-5882-01	54	Stage III	M0	M0	N0	T3a	N0	Stage III	NA	T3b	Renal Cell Carcinoma	Papillary Renal Cell Carcinoma	NA	0	NA	11.17	1:Recurred/Progressed	NA	NA	NA	NA	NA	5/13/11	0.8377	170	Normal	Kidney Papillary Renal Cell Carcinoma	No	No	C64.1	8260-03-01	C64.9	NA	YES	2007	NO	NA	Right	2	YES	0	18	NA	46	NA	NA	PRCC
kirp_tcga	TCGA-BQ-5883	TCGA-BQ-5883-01	79	Stage I	M0	M0	NX	T1a	NX	Stage I	6th	T1a	Renal Cell Carcinoma	Papillary Renal Cell Carcinoma	NA	0	NA	40.8	0:DiseaseFree	NA	NA	NA	NA	NA	2007-11-11	0	160	Normal	Kidney Papillary Renal Cell Carcinoma	No	No	C64.1	8260-03-01	C64.9	NA	YES	2007	NO	NA	Right	1.4	NO	NA	NA	NA	19	NA	NA	PRCC
kirp_tcga	TCGA-BQ-5884	TCGA-BQ-5884-01	59	Stage I	M0	M0	NX	T1a	NX	Stage I	NA	T1a	Renal Cell Carcinoma	Papillary Renal Cell Carcinoma	NA	0	NA	26.02	0:DiseaseFree	NA	NA	NA	NA	NA	5/13/11	0.0653	181	Normal	Kidney Papillary Renal Cell Carcinoma	No	No	C64.1	8260-03-01	C64.9	NA	YES	2008	NO	NA	Right	0.8	NO	NA	NA	NA	31	NA	NA	PRCC
kirp_tcga	TCGA-BQ-5885	TCGA-BQ-5885-01	63	Stage II	M0	M0	N0	T2a	N0	Stage III	NA	T3	Renal Cell Carcinoma	Papillary Renal Cell Carcinoma	NA	0	NA	30.26	0:DiseaseFree	NA	NA	NA	NOT HISPANIC OR LATINO	NA	5/13/11	0.1038	175	Normal	Kidney Papillary Renal Cell Carcinoma	No	No	C64.1	8260-03-01	C64.9	NA	YES	2008	NO	NA	Left	1.5	YES	0	15	NA	75	NA	NA	PRCC
kirp_tcga	TCGA-BQ-5886	TCGA-BQ-5886-01	75	NA	M0	M0	NX	T3a	NX	Stage III	NA	T3a	Renal Cell Carcinoma	Papillary Renal Cell Carcinoma	NA	0	NA	26.02	0:DiseaseFree	NA	NA	NA	NA	NA	5/13/11	0.1137	165	Normal	Kidney Papillary Renal Cell Carcinoma	No	Yes	C64.1	8260-03-01	C64.9	NA	YES	2009	NO	NA	Left	0.5	NO	NA	NA	NA	49	NA	NA	PRCC
kirp_tcga	TCGA-BQ-5887	TCGA-BQ-5887-01	54	Stage III	M0	M0	N0	T3a	N0	Stage III	6th	T3a	Renal Cell Carcinoma	Papillary Renal Cell Carcinoma	NA	0	NA	25.33	0:DiseaseFree	NA	NA	NA	NA	NA	2007-11-11	0.2548	170	Normal	Kidney Papillary Renal Cell Carcinoma	No	No	C64.1	8260-03-01	C64.9	NA	YES	2009	NO	NA	Right	1.3	YES	0	7	NA	12	NA	NA	PRCC
kirp_tcga	TCGA-BQ-5888	TCGA-BQ-5888-01	74	Stage I	M0	M0	N0	T1a	N0	Stage I	NA	T1a	Renal Cell Carcinoma	Papillary Renal Cell Carcinoma	NA	0	NA	13.24	0:DiseaseFree	NA	NA	NA	NA	NA	5/13/11	0.1395	161	Normal	Kidney Papillary Renal Cell Carcinoma	No	Yes	C64.1	8260-03-01	C64.9	NA	YES	2009	NO	NA	Right	1.6	YES	0	2	NA	17	NA	NA	PRCC
kirp_tcga	TCGA-BQ-5889	TCGA-BQ-5889-01	63	Stage III	M0	M1	N1	T3a	N1	Stage IV	NA	T3b	Renal Cell Carcinoma	Papillary Renal Cell Carcinoma	NA	0	NA	-1.15	1:Recurred/Progressed	NA	NA	NA	NOT HISPANIC OR LATINO	NA	5/13/11	0.0547	165	Low	Kidney Papillary Renal Cell Carcinoma	No	No	C64.1	8260-03-01	C64.9	NA	YES	2009	NO	NA	Left	1.8	YES	21	32	NA	38	NA	NA	PRCC
kirp_tcga	TCGA-BQ-5890	TCGA-BQ-5890-01	69	Stage III	M0	M0	N0	T3a	N0	Stage III	NA	T3a	Renal Cell Carcinoma	Papillary Renal Cell Carcinoma	NA	0	NA	7.65	0:DiseaseFree	NA	NA	NA	NOT HISPANIC OR LATINO	NA	5/13/11	0.1895	174	Low	Kidney Papillary Renal Cell Carcinoma	No	No	C64.1	8260-03-01	C64.9	NA	YES	2009	NO	NA	Right	1.7	YES	0	9	NA	61	NA	NA	PRCC
kirp_tcga	TCGA-BQ-5891	TCGA-BQ-5891-01	57	Stage III	M0	M0	N0	T3a	N0	Stage III	NA	T3b	Renal Cell Carcinoma	Papillary Renal Cell Carcinoma	NA	0	NA	0.95	0:DiseaseFree	NA	NA	NA	NOT HISPANIC OR LATINO	NA	5/13/11	0.9191	165	Normal	Kidney Papillary Renal Cell Carcinoma	No	No	C64.1	8260-03-01	C64.9	NA	YES	2009	NO	NA	Right	2	YES	0	11	NA	13	NA	NA	PRCC
kirp_tcga	TCGA-BQ-5892	TCGA-BQ-5892-01	51	Stage I	M0	M0	N0	T1b	N0	Stage I	NA	T1b	Renal Cell Carcinoma	Papillary Renal Cell Carcinoma	NA	0	NA	11.96	0:DiseaseFree	NA	NA	NA	NOT HISPANIC OR LATINO	NA	5/13/11	0.1159	183	Normal	Kidney Papillary Renal Cell Carcinoma	No	Yes	C64.1	8260-03-01	C64.9	NA	YES	2010	NO	NA	Left	1.1	YES	0	21	NA	57	NA	NA	PRCC
kirp_tcga	TCGA-BQ-5893	TCGA-BQ-5893-01	61	Stage IV	M1	M1	N1	T3a	N1	Stage IV	NA	T3a	Renal Cell Carcinoma	Papillary Renal Cell Carcinoma	NA	0	NA	6.18	1:Recurred/Progressed	NA	NA	NA	NOT HISPANIC OR LATINO	NA	5/13/11	0.2286	175	Normal	Kidney Papillary Renal Cell Carcinoma	No	No	C64.1	8260-03-01	C64.9	Elevated	YES	2010	NO	NA	Left	1.2	YES	30	30	NA	34	NA	NA	PRCC
kirp_tcga	TCGA-BQ-5894	TCGA-BQ-5894-01	42	Stage III	M0	M1	N1	T3a	N1	Stage IV	NA	T3b	Renal Cell Carcinoma	Papillary Renal Cell Carcinoma	NA	0	NA	2.76	0:DiseaseFree	NA	NA	NA	HISPANIC OR LATINO	NA	5/13/11	0.105	159	Normal	Kidney Papillary Renal Cell Carcinoma	No	No	C64.1	8260-03-01	C64.9	NA	YES	2010	NO	NA	Left	1	YES	11	17	NA	17	NA	NA	PRCC
kirp_tcga	TCGA-BQ-7044	TCGA-BQ-7044-01	73	Stage III	M0	M0	NX	T3a	NX	Stage III	5th	T3a	Renal Cell Carcinoma	Papillary Renal Cell Carcinoma	NA	0	NA	123.52	0:DiseaseFree	NA	NA	NA	NA	NA	9/24/11	0.1907	166	Low	Kidney Papillary Renal Cell Carcinoma	No	No	C64.1	8260-03-01	C64.9	NA	YES	2000	NO	NA	Left	2	NO	NA	NA	NA	53	NA	NA	PRCC
kirp_tcga	TCGA-BQ-7045	TCGA-BQ-7045-01	78	Stage I	M0	M0	N0	T1b	N0	Stage I	5th	T1b	Renal Cell Carcinoma	Papillary Renal Cell Carcinoma	NA	0	NA	NA	NA	NA	NA	NA	NA	NA	9/26/11	0.1797	161	Normal	Kidney Papillary Renal Cell Carcinoma	No	No	C64.1	8260-03-01	C64.9	NA	YES	2001	NO	NA	Left	2.1	YES	0	NA	NA	53	NA	NA	PRCC
kirp_tcga	TCGA-BQ-7046	TCGA-BQ-7046-01	61	Stage I	M0	M0	NX	T1a	NX	Stage I	5th	T1a	Renal Cell Carcinoma	Papillary Renal Cell Carcinoma	NA	0	NA	96.85	0:DiseaseFree	NA	NA	NA	NA	NA	9/26/11	0.3174	180	Low	Kidney Papillary Renal Cell Carcinoma	No	Yes	C64.1	8260-03-01	C64.9	NA	YES	2002	NO	NA	Left	1.7	NO	NA	NA	NA	23	NA	NA	PRCC
kirp_tcga	TCGA-BQ-7048	TCGA-BQ-7048-01	64	Stage III	M0	M0	N0	T3a	N0	Stage III	6th	T3a	Renal Cell Carcinoma	Papillary Renal Cell Carcinoma	NA	0	NA	70.37	1:Recurred/Progressed	NA	NA	NA	NOT HISPANIC OR LATINO	NA	9/26/11	0.0307	169	Low	Kidney Papillary Renal Cell Carcinoma	No	No	C64.1	8260-03-01	C64.9	NA	YES	2003	NO	NA	Left	2.5	YES	0	11	NA	40	NA	NA	PRCC
kirp_tcga	TCGA-BQ-7049	TCGA-BQ-7049-01	45	Stage I	M0	M0	NX	T1a	NX	Stage I	6th	T1a	Renal Cell Carcinoma	Papillary Renal Cell Carcinoma	NA	0	NA	NA	NA	NA	NA	NA	NA	NA	9/26/11	0.009	180.3	Low	Kidney Papillary Renal Cell Carcinoma	No	Yes	C64.1	8260-03-01	C64.9	NA	YES	2005	NO	NA	Right	1.3	NO	NA	NA	NA	18	NA	NA	PRCC
kirp_tcga	TCGA-BQ-7050	TCGA-BQ-7050-01	53	Stage I	M0	M0	N0	T1a	N0	Stage I	6th	T1a	Renal Cell Carcinoma	Papillary Renal Cell Carcinoma	NA	0	NA	61.24	0:DiseaseFree	NA	NA	NA	HISPANIC OR LATINO	NA	9/26/11	0.0111	156	Low	Kidney Papillary Renal Cell Carcinoma	No	No	C64.1	8260-03-01	C64.9	NA	YES	2006	NO	NA	Left	1.7	YES	0	4	NA	18	NA	NA	PRCC
kirp_tcga	TCGA-BQ-7051	TCGA-BQ-7051-01	74	Stage II	M0	M0	N0	T2b	N0	Stage II	6th	T2	Renal Cell Carcinoma	Papillary Renal Cell Carcinoma	NA	0	NA	50.36	0:DiseaseFree	NA	NA	NA	NA	NA	9/26/11	0.134	180	Low	Kidney Papillary Renal Cell Carcinoma	No	No	C64.1	8260-03-01	C64.9	NA	YES	2007	NO	NA	Right	2.1	YES	0	5	NA	54	NA	NA	PRCC
kirp_tcga	TCGA-BQ-7053	TCGA-BQ-7053-01	57	Stage III	M0	M0	NX	T3a	NX	Stage III	6th	T3	Renal Cell Carcinoma	Papillary Renal Cell Carcinoma	NA	0	NA	49.8	0:DiseaseFree	NA	NA	NA	HISPANIC OR LATINO	NA	9/26/11	0.016	157	Low	Kidney Papillary Renal Cell Carcinoma	No	No	C64.1	8260-03-01	C64.9	NA	YES	2007	NO	NA	Right	1	NO	NA	NA	NA	31	NA	NA	PRCC
kirp_tcga	TCGA-BQ-7055	TCGA-BQ-7055-01	73	Stage I	M0	M0	NX	T1a	NX	Stage I	6th	T1a	Renal Cell Carcinoma	Papillary Renal Cell Carcinoma	NA	0	NA	26.25	0:DiseaseFree	NA	NA	NA	NA	NA	9/26/11	0.0652	170	Normal	Kidney Papillary Renal Cell Carcinoma	No	Yes	C64.1	8260-03-01	C64.9	NA	YES	2008	NO	NA	Left	2.4	NO	NA	NA	NA	6	NA	NA	PRCC
kirp_tcga	TCGA-BQ-7056	TCGA-BQ-7056-01	75	NA	M0	M0	NX	T3a	N0	Stage III	6th	T3b	Renal Cell Carcinoma	Papillary Renal Cell Carcinoma	NA	0	NA	4.7	1:Recurred/Progressed	NA	NA	NA	NOT HISPANIC OR LATINO	NA	9/27/11	0.1483	173	Low	Kidney Papillary Renal Cell Carcinoma	No	Yes	C64.1	8260-03-01	C64.9	NA	YES	2008	NO	NA	Right	1	YES	0	11	NA	28	NA	NA	PRCC
kirp_tcga	TCGA-BQ-7058	TCGA-BQ-7058-01	81	Stage III	M0	M0	N1	T3a	NA	Stage III	7th	T3	Renal Cell Carcinoma	Papillary Renal Cell Carcinoma	NA	0	NA	9.69	1:Recurred/Progressed	NA	NA	NA	NOT HISPANIC OR LATINO	NA	9/27/11	0.0721	178	Low	Kidney Papillary Renal Cell Carcinoma	No	Yes	C64.1	8260-03-01	C64.9	NA	YES	2010	NO	NA	Right	0.9	YES	3	8	NA	45	NA	NA	PRCC
kirp_tcga	TCGA-BQ-7059	TCGA-BQ-7059-01	71	Stage I	M0	M0	NX	T1b	NX	Stage I	7th	T1b	Renal Cell Carcinoma	Papillary Renal Cell Carcinoma	NA	0	NA	7.62	0:DiseaseFree	NA	NA	NA	NOT HISPANIC OR LATINO	NA	9/27/11	0.1263	168	Low	Kidney Papillary Renal Cell Carcinoma	No	No	C64.1	8260-03-01	C64.9	NA	YES	2010	NO	NA	Right	2	NO	NA	NA	NA	48	NA	NA	PRCC
kirp_tcga	TCGA-BQ-7060	TCGA-BQ-7060-01	53	Stage I	M0	M0	NX	T1a	NX	Stage I	7th	T1a	Renal Cell Carcinoma	Papillary Renal Cell Carcinoma	NA	0	NA	7.03	0:DiseaseFree	NA	NA	NA	NOT HISPANIC OR LATINO	NA	9/27/11	0.1797	170	Low	Kidney Papillary Renal Cell Carcinoma	No	No	C64.1	8260-03-01	C64.9	NA	YES	2011	NO	NA	Right	2	NO	NA	NA	NA	21	NA	NA	PRCC
kirp_tcga	TCGA-BQ-7061	TCGA-BQ-7061-01	83	Stage I	M0	M0	NX	T3a	NX	Stage I	7th	T1b	Renal Cell Carcinoma	Papillary Renal Cell Carcinoma	NA	0	NA	7.16	0:DiseaseFree	NA	NA	NA	NOT HISPANIC OR LATINO	NA	9/27/11	0.1239	162	Low	Kidney Papillary Renal Cell Carcinoma	No	No	C64.1	8260-03-01	C64.9	NA	YES	2011	NO	NA	Left	1.1	NO	NA	NA	NA	55	NA	NA	PRCC
kirp_tcga	TCGA-BQ-7062	TCGA-BQ-7062-01	64	Stage I	M0	M0	NX	T1a	NX	Stage I	7th	T1a	Renal Cell Carcinoma	Papillary Renal Cell Carcinoma	NA	0	NA	3.81	0:DiseaseFree	NA	NA	NA	NOT HISPANIC OR LATINO	NA	9/27/11	0.1922	186	Low	Kidney Papillary Renal Cell Carcinoma	No	No	C64.1	8260-03-01	C64.9	NA	YES	2011	NO	NA	Left	2	NO	NA	NA	NA	31	NA	NA	PRCC
kirp_tcga	TCGA-DW-5560	TCGA-DW-5560-01	38	Stage I	M0	M0	N0	T1b	NX	Stage I	6th	T1b	Renal Cell Carcinoma	Papillary Renal Cell Carcinoma	NA	0	NA	48.82	0:DiseaseFree	NA	0	NA	NOT HISPANIC OR LATINO	NA	3/29/11	0.1956	176.6	Low	Kidney Papillary Renal Cell Carcinoma	No	No	C64.1	8260-03-01	C64.9	Normal	YES	2009	NO	100	Right	1.2	NO	NA	NA	NA	22	NA	NA	PRCC
kirp_tcga	TCGA-DW-5561	TCGA-DW-5561-01	51	Stage I	M0	M0	N0	T1a	NX	Stage I	NA	T1a	Renal Cell Carcinoma	Papillary Renal Cell Carcinoma	NA	0	NA	13.6	0:DiseaseFree	NA	0	NA	NOT HISPANIC OR LATINO	NA	3/29/11	0.3241	181.8	Low	Kidney Papillary Renal Cell Carcinoma	No	Yes	C64.1	8260-03-01	C64.9	Normal	YES	2008	NO	100	Left	0.6	NO	NA	NA	NA	33	NA	NA	PRCC
kirp_tcga	TCGA-DW-7834	TCGA-DW-7834-01	53	Stage I	M0	MX	N0	T1a	NX	Stage I	5th	T1	Renal Cell Carcinoma	Papillary Renal Cell Carcinoma	NA	0	NA	129.76	0:DiseaseFree	NA	1	NA	NOT HISPANIC OR LATINO	NA	2/15/12	0.1124	175.1	Normal	Kidney Papillary Renal Cell Carcinoma	No	Yes	C64.1	8260-03-01	C64.9	Normal	YES	2001	NO	90	Left	0.9	NO	NA	NA	NA	39	NA	NA	PRCC
kirp_tcga	TCGA-DW-7836	TCGA-DW-7836-01	55	Stage I	M0	MX	N0	T1a	NX	Stage I	6th	T1a	Renal Cell Carcinoma	Papillary Renal Cell Carcinoma	NA	0	NA	35.91	0:DiseaseFree	NA	0	NA	NOT HISPANIC OR LATINO	NA	2/15/12	0.2011	181.5	Low	Kidney Papillary Renal Cell Carcinoma	No	Yes	C64.1	8260-03-01	C64.9	Normal	YES	2008	NO	100	Right	1	NO	NA	NA	NA	37	NA	NA	PRCC
kirp_tcga	TCGA-DW-7837	TCGA-DW-7837-01	43	Stage I	M0	MX	N0	T1a	NX	Stage I	6th	T1b	Renal Cell Carcinoma	Papillary Renal Cell Carcinoma	NA	0	NA	37.52	0:DiseaseFree	NA	1	NA	NOT HISPANIC OR LATINO	NA	2/15/12	0.1275	188.9	Normal	Kidney Papillary Renal Cell Carcinoma	No	Yes	C64.1	8260-03-01	C64.9	Normal	YES	2007	NO	90	Right	0.9	NO	NA	NA	NA	32	NA	NA	PRCC
kirp_tcga	TCGA-DW-7838	TCGA-DW-7838-01	66	Stage I	M0	MX	N0	T1b	NX	Stage I	6th	T1b	Renal Cell Carcinoma	Papillary Renal Cell Carcinoma	NA	0	NA	12.48	1:Recurred/Progressed	NA	1	NA	NOT HISPANIC OR LATINO	NA	2/17/12	0	168.5	Normal	Kidney Papillary Renal Cell Carcinoma	No	Yes	C64.1	8260-03-01	C64.9	Normal	YES	2009	NO	90	Left	1.9	NO	NA	NA	NA	60	NA	NA	PRCC
kirp_tcga	TCGA-DW-7839	TCGA-DW-7839-01	58	Stage I	M0	MX	N0	T1a	NX	Stage I	7th	T1b	Renal Cell Carcinoma	Papillary Renal Cell Carcinoma	NA	0	NA	13.76	0:DiseaseFree	NA	0	NA	NOT HISPANIC OR LATINO	NA	2/17/12	0.0276	167.2	Normal	Kidney Papillary Renal Cell Carcinoma	No	Yes	C64.1	8260-03-01	C64.9	Elevated	YES	2010	NO	100	Right	1.5	NO	NA	NA	NA	39	NA	NA	PRCC
kirp_tcga	TCGA-DW-7840	TCGA-DW-7840-01	60	Stage I	M0	MX	N0	T1a	NX	Stage I	7th	T1b	Renal Cell Carcinoma	Papillary Renal Cell Carcinoma	NA	0	NA	3.75	0:DiseaseFree	NA	0	NA	NOT HISPANIC OR LATINO	NA	2/17/12	0.1539	166.6	Low	Kidney Papillary Renal Cell Carcinoma	No	Yes	C64.1	8260-03-01	C64.9	NA	YES	2011	NO	100	Right	1.7	NO	NA	NA	NA	74	NA	NA	PRCC
kirp_tcga	TCGA-DW-7841	TCGA-DW-7841-01	61	Stage I	M0	MX	N0	T1a	NX	Stage I	7th	T1b	Renal Cell Carcinoma	Papillary Renal Cell Carcinoma	NA	0	NA	14.62	0:DiseaseFree	NA	1	NA	NOT HISPANIC OR LATINO	NA	2/17/12	0.1505	171.3	Normal	Kidney Papillary Renal Cell Carcinoma	No	Yes	C64.1	8260-03-01	C64.9	Normal	YES	2010	NO	90	Left	1.8	NO	NA	NA	NA	43	NA	NA	PRCC
kirp_tcga	TCGA-DW-7842	TCGA-DW-7842-01	52	Stage I	M0	MX	N0	T1a	NX	Stage I	7th	T1a	Renal Cell Carcinoma	Papillary Renal Cell Carcinoma	NA	0	NA	3.02	0:DiseaseFree	NA	0	NA	NOT HISPANIC OR LATINO	NA	2/17/12	0.0819	178.4	Low	Kidney Papillary Renal Cell Carcinoma	No	Yes	C64.1	8260-03-01	C64.9	Normal	YES	2011	NO	100	Left	1.3	NO	NA	NA	NA	24	NA	NA	PRCC
kirp_tcga	TCGA-DW-7963	TCGA-DW-7963-01	43	Stage I	M0	MX	N0	T1a	N0	Stage I	7th	T1b	Renal Cell Carcinoma	Papillary Renal Cell Carcinoma	899	0	NA	40.74	0:DiseaseFree	NA	0	NA	NOT HISPANIC OR LATINO	NA	6/18/13	0.2252	180.9	Low	Kidney Papillary Renal Cell Carcinoma	No	No	C64.1	8260-03-01	C64.9	Normal	YES	2010	NO	100	Right	NA	YES	0	2	NA	20	NO	TRUE	PRCC
kirp_tcga	TCGA-DZ-6131	TCGA-DZ-6131-01	31	NA	NA	MX	NA	NA	N0	Stage III	6th	T3a	Renal Cell Carcinoma	Papillary Renal Cell Carcinoma	NA	0	NA	79.8	0:DiseaseFree	NA	0	NA	NA	NA	2006-06-11	0.1957	NA	NA	Kidney Papillary Renal Cell Carcinoma	No	No	C64.1	8260-03-01	C64.9	NA	YES	2003	NO	NA	Right	1.4	YES	0	1	NA	21	NA	NA	PRCC
kirp_tcga	TCGA-DZ-6132	TCGA-DZ-6132-01	69	NA	NA	MX	NA	NA	NX	Stage I	6th	T1a	Renal Cell Carcinoma	Papillary Renal Cell Carcinoma	NA	0	NA	80.81	0:DiseaseFree	NA	0	NA	NA	NA	2006-06-11	0.1507	NA	NA	Kidney Papillary Renal Cell Carcinoma	No	No	C64.1	8260-03-01	C64.9	NA	YES	2003	NO	NA	Right	0.8	NO	NA	NA	NA	82	NA	NA	PRCC
kirp_tcga	TCGA-DZ-6133	TCGA-DZ-6133-01	66	NA	NA	MX	NA	NA	NX	Stage I	6th	T1a	Renal Cell Carcinoma	Papillary Renal Cell Carcinoma	NA	0	NA	NA	NA	NA	0	NA	NA	NA	2006-06-11	0.9477	NA	NA	Kidney Papillary Renal Cell Carcinoma	No	No	C64.1	8260-03-01	C64.9	NA	YES	2004	NO	NA	Right	0.5	NO	NA	NA	NA	61	NA	NA	PRCC
kirp_tcga	TCGA-DZ-6134	TCGA-DZ-6134-01	69	NA	NA	MX	NA	NA	NX	Stage I	6th	T1a	Renal Cell Carcinoma	Papillary Renal Cell Carcinoma	NA	0	NA	60.97	0:DiseaseFree	NA	0	NA	NA	NA	2006-06-11	0.1691	NA	NA	Kidney Papillary Renal Cell Carcinoma	No	Yes	C64.1	8260-03-01	C64.9	NA	YES	2005	NO	NA	Left	0.8	NO	NA	NA	NA	23	NA	NA	PRCC
kirp_tcga	TCGA-DZ-6135	TCGA-DZ-6135-01	45	NA	NA	MX	NA	NA	NX	Stage I	6th	T1a	Renal Cell Carcinoma	Papillary Renal Cell Carcinoma	NA	0	NA	74.54	0:DiseaseFree	NA	0	NA	NA	NA	2006-06-11	0.0307	NA	NA	Kidney Papillary Renal Cell Carcinoma	No	No	C64.1	8260-03-01	C64.9	NA	YES	2006	NO	NA	Left	0.8	NO	NA	NA	NA	24	NA	NA	PRCC
kirp_tcga	TCGA-EV-5901	TCGA-EV-5901-01	47	Stage I	M0	M0	N0	T1a	NX	Stage I	7th	T1	Renal Cell Carcinoma	Papillary Renal Cell Carcinoma	NA	0	NA	34.17	0:DiseaseFree	NA	1	NA	NA	NA	5/19/11	0.1178	167	Normal	Kidney Papillary Renal Cell Carcinoma	No	No	C64.1	8260-03-01	C64.9	NA	YES	2010	NO	90	Left	1.6	NO	NA	NA	NA	35	NA	NA	PRCC
kirp_tcga	TCGA-EV-5902	TCGA-EV-5902-01	58	Stage I	M0	M0	N0	T1a	NX	Stage I	7th	T1	Renal Cell Carcinoma	Papillary Renal Cell Carcinoma	NA	0	NA	18.99	0:DiseaseFree	NA	0	NA	NA	NA	5/19/11	0.1832	180	Normal	Kidney Papillary Renal Cell Carcinoma	No	No	C64.1	8260-03-01	C64.9	NA	YES	2010	NO	90	Left	1.8	NO	NA	NA	NA	65	NA	NA	PRCC
kirp_tcga	TCGA-EV-5903	TCGA-EV-5903-01	57	Stage I	M0	M0	N0	T1a	NX	Stage I	7th	T1a	Renal Cell Carcinoma	Papillary Renal Cell Carcinoma	NA	0	NA	24.87	0:DiseaseFree	NA	1	NA	NOT HISPANIC OR LATINO	NA	5/19/11	0.1718	182.8	Normal	Kidney Papillary Renal Cell Carcinoma	No	No	C64.1	8260-03-01	C64.9	NA	YES	2010	NO	90	Left	2	NO	NA	NA	NA	79	NA	NA	PRCC
kirp_tcga	TCGA-F9-A4JJ	TCGA-F9-A4JJ-01	35	Stage III	MX	MX	NX	T3a	NX	Stage III	7th	T3a	Renal Cell Carcinoma	Papillary Renal Cell Carcinoma	175	0	NA	3.58	1:Recurred/Progressed	NA	NA	NA	NA	NA	2002-11-13	0.9194	162	Low	Kidney Papillary Renal Cell Carcinoma	No	No	C64.1	8260-03-01	C64.9	NA	YES	2012	NO	NA	Left	NA	NO	NA	NA	NA	27	NA	TRUE	PRCC
kirp_tcga	TCGA-F9-A7Q0	TCGA-F9-A7Q0-01	37	Stage I	MX	M0	NX	T1b	NX	Stage I	7th	T1b	Renal Cell Carcinoma	Papillary Renal Cell Carcinoma	90	0	NA	13.07	0:DiseaseFree	NA	NA	NA	NOT HISPANIC OR LATINO	NA	2001-03-14	0.9477	158	Normal	Kidney Papillary Renal Cell Carcinoma	No	No	C64.1	8260-03-01	C64.9	Normal	YES	2013	NO	NA	Left	NA	NO	NA	NA	NA	12	NO	TRUE	PRCC
kirp_tcga	TCGA-F9-A7VF	TCGA-F9-A7VF-01	75	Stage I	MX	M0	NX	T1a	NX	Stage I	7th	T1a	Renal Cell Carcinoma	Papillary Renal Cell Carcinoma	66	0	NA	2.4	0:DiseaseFree	NA	NA	NA	NOT HISPANIC OR LATINO	NA	2012-06-13	0.201	165	Low	Kidney Papillary Renal Cell Carcinoma	No	No	C64.1	8260-03-01	C64.9	NA	YES	2013	NO	NA	Left	NA	NA	NA	NA	NA	60	NO	TRUE	PRCC
kirp_tcga	TCGA-F9-A8NY	TCGA-F9-A8NY-01	38	Stage IV	M1	M1	N1	T4	N1	Stage IV	7th	T4	Renal Cell Carcinoma	Papillary Renal Cell Carcinoma	112	0	NA	1.18	0:DiseaseFree	NA	NA	Normal	NOT HISPANIC OR LATINO	NA	2/13/14	0.3588	155	Normal	Kidney Papillary Renal Cell Carcinoma	No	No	C64.1	8260-03-01	C64.9	Normal	YES	2013	NO	NA	Right	NA	YES	3	3	NA	33	NO	TRUE	PRCC
kirp_tcga	TCGA-F9-A97G	TCGA-F9-A97G-01	79	Stage III	M0	M0	N0	T3	N0	Stage III	7th	T3	Renal Cell Carcinoma	Papillary Renal Cell Carcinoma	134	0	NA	0.43	0:DiseaseFree	NA	NA	NA	NOT HISPANIC OR LATINO	NA	4/18/14	0.1458	155	Normal	Kidney Papillary Renal Cell Carcinoma	No	No	C64.1	8260-03-01	C64.9	Normal	YES	2013	NO	NA	Left	NA	NO	NA	NA	NA	62	NO	TRUE	PRCC
kirp_tcga	TCGA-G7-6789	TCGA-G7-6789-01	53	NA	MX	MX	NX	TX	N2	Stage IV	6th	T3a	Renal Cell Carcinoma	Papillary Renal Cell Carcinoma	NA	0	NA	NA	NA	NA	NA	NA	NOT HISPANIC OR LATINO	NA	10/18/11	0.7981	152	NA	Kidney Papillary Renal Cell Carcinoma	No	No	C64.1	8260-03-01	C64.9	NA	YES	2004	NO	NA	Left	0.9	YES	4	4	NA	13	NA	NA	PRCC
kirp_tcga	TCGA-G7-6790	TCGA-G7-6790-01	57	Stage I	M0	MX	N0	T1a	NX	Stage I	6th	T1a	Renal Cell Carcinoma	Papillary Renal Cell Carcinoma	NA	0	NA	51.18	1:Recurred/Progressed	NA	0	NA	NOT HISPANIC OR LATINO	NA	10/18/11	0.3224	184	Low	Kidney Papillary Renal Cell Carcinoma	No	No	C64.1	8260-03-01	C64.9	NA	YES	2007	NO	100	Right	1	NO	NA	NA	NA	42	NA	NA	PRCC
kirp_tcga	TCGA-G7-6792	TCGA-G7-6792-01	40	Stage I	M0	MX	N0	T1b	NX	Stage I	6th	T1b	Renal Cell Carcinoma	Papillary Renal Cell Carcinoma	NA	0	NA	90.83	0:DiseaseFree	NA	NA	NA	NOT HISPANIC OR LATINO	NA	10/19/11	0.0193	184	Normal	Kidney Papillary Renal Cell Carcinoma	No	No	C64.1	8260-03-01	C64.9	NA	YES	2007	NO	NA	Left	1	NO	NA	NA	NA	13	NA	NA	PRCC
kirp_tcga	TCGA-G7-6793	TCGA-G7-6793-01	60	Stage IV	M0	MX	N2	T2	N2	Stage IV	6th	T3a	Renal Cell Carcinoma	Papillary Renal Cell Carcinoma	NA	0	NA	NA	NA	NA	0	NA	NOT HISPANIC OR LATINO	NA	10/19/11	0.2751	164	Low	Kidney Papillary Renal Cell Carcinoma	No	No	C64.1	8260-03-01	C64.9	NA	YES	2007	NO	100	Left	1.6	YES	9	15	NA	28	NA	NA	PRCC
kirp_tcga	TCGA-G7-6795	TCGA-G7-6795-01	56	Stage I	M0	MX	N0	T1a	N0	Stage I	6th	T1a	Renal Cell Carcinoma	Papillary Renal Cell Carcinoma	NA	0	NA	39.22	0:DiseaseFree	NA	NA	NA	NOT HISPANIC OR LATINO	NA	10/19/11	0.2953	176	Normal	Kidney Papillary Renal Cell Carcinoma	No	No	C64.1	8260-03-01	C64.9	NA	YES	2008	NO	NA	Left	1	YES	0	2	NA	51	NA	NA	PRCC
kirp_tcga	TCGA-G7-6796	TCGA-G7-6796-01	58	Stage I	M0	MX	N0	T1a	NX	Stage I	6th	T1a	Renal Cell Carcinoma	Papillary Renal Cell Carcinoma	NA	0	NA	71.39	0:DiseaseFree	NA	0	NA	NOT HISPANIC OR LATINO	NA	10/19/11	0.1763	177	Normal	Kidney Papillary Renal Cell Carcinoma	No	No	C64.1	8260-03-01	C64.9	NA	YES	2008	NO	90	Left	1	NO	NA	NA	NA	42	NA	NA	PRCC
kirp_tcga	TCGA-G7-6797	TCGA-G7-6797-01	46	Stage III	M0	MX	N0	T3b	NX	Stage III	7th	T1a	Renal Cell Carcinoma	Papillary Renal Cell Carcinoma	NA	0	NA	25.13	0:DiseaseFree	NA	0	NA	NOT HISPANIC OR LATINO	NA	10/19/11	0.1594	181	Normal	Kidney Papillary Renal Cell Carcinoma	No	No	C64.1	8260-03-01	C64.9	NA	YES	2010	NO	100	Left	1.5	NO	NA	NA	NA	54	NA	NA	PRCC
kirp_tcga	TCGA-G7-7501	TCGA-G7-7501-01	55	Stage III	M0	MX	N1	T2a	N1	Stage III	7th	T3a	Renal Cell Carcinoma	Papillary Renal Cell Carcinoma	NA	0	NA	3.61	1:Recurred/Progressed	NA	0	NA	NOT HISPANIC OR LATINO	NA	5/16/12	0.2563	156	Low	Kidney Papillary Renal Cell Carcinoma	No	No	C64.1	8260-03-01	C64.9	NA	YES	2011	NO	90	Left	1.5	YES	7	12	NA	30	NA	NA	PRCC
kirp_tcga	TCGA-G7-7502	TCGA-G7-7502-01	83	Stage I	M0	MX	N0	T1b	NX	Stage I	7th	T1b	Renal Cell Carcinoma	Papillary Renal Cell Carcinoma	NA	0	NA	25.82	0:DiseaseFree	NA	0	NA	NOT HISPANIC OR LATINO	NA	5/16/12	0.4062	172	Low	Kidney Papillary Renal Cell Carcinoma	No	No	C64.1	8260-03-01	C64.9	NA	YES	2011	NO	90	Left	1.7	NO	NA	NA	NA	48	NA	NA	PRCC
kirp_tcga	TCGA-G7-A4TM	TCGA-G7-A4TM-01	40	Stage I	M0	MX	N0	T1a	NX	Stage I	7th	T1a	Renal Cell Carcinoma	Papillary Renal Cell Carcinoma	306	0	NA	25.23	0:DiseaseFree	NA	NA	Low	NOT HISPANIC OR LATINO	NA	8/19/13	0.1274	182	Low	Kidney Papillary Renal Cell Carcinoma	No	No	C64.1	8260-03-01	C64.9	NA	YES	2011	NO	90	Right	NA	NO	NA	NA	NA	25	NO	FALSE	PRCC
kirp_tcga	TCGA-G7-A8LB	TCGA-G7-A8LB-01	70	NA	M1	MX	NA	NA	NX	Stage IV	7th	T2a	Renal Cell Carcinoma	Papillary Renal Cell Carcinoma	198	0	NA	17.97	0:DiseaseFree	NA	NA	NA	NOT HISPANIC OR LATINO	NA	2004-02-14	0.3065	NA	Low	Kidney Papillary Renal Cell Carcinoma	No	No	C64.1	8260-03-01	C64.9	NA	YES	2013	NO	100	Left	NA	NO	NA	NA	NA	91	NO	TRUE	PRCC
kirp_tcga	TCGA-G7-A8LC	TCGA-G7-A8LC-01	61	Stage I	MX	MX	N0	T1a	NX	Stage I	7th	T1a	Renal Cell Carcinoma	Papillary Renal Cell Carcinoma	184	0	NA	23.06	0:DiseaseFree	NA	0	NA	NOT HISPANIC OR LATINO	NA	2004-01-14	0.9477	178.5	Low	Kidney Papillary Renal Cell Carcinoma	No	No	C64.1	8260-03-01	C64.9	NA	YES	2013	NO	90	Right	NA	NO	NA	NA	NA	12	NO	TRUE	PRCC
kirp_tcga	TCGA-G7-A8LD	TCGA-G7-A8LD-01	71	NA	MX	MX	NA	NA	N1	Stage III	7th	T3a	Renal Cell Carcinoma	Papillary Renal Cell Carcinoma	419	0	NA	6.87	1:Recurred/Progressed	NA	0	NA	NOT HISPANIC OR LATINO	NA	2004-03-14	0.4776	NA	Low	Kidney Papillary Renal Cell Carcinoma	No	No	C64.1	8260-03-01	C64.9	NA	YES	2012	NO	90	Left	NA	YES	9	11	NA	41	YES	TRUE	PRCC
kirp_tcga	TCGA-G7-A8LE	TCGA-G7-A8LE-01	62	NA	MX	MX	NA	NA	NX	Stage I	6th	T1a	Renal Cell Carcinoma	Papillary Renal Cell Carcinoma	2105	0	NA	47.54	1:Recurred/Progressed	NA	0	NA	NOT HISPANIC OR LATINO	NA	2004-01-14	0.0819	NA	Low	Kidney Papillary Renal Cell Carcinoma	No	No	C64.1	8260-03-01	C64.9	NA	YES	2008	NO	100	Left	NA	NO	NA	NA	NA	63	YES	TRUE	PRCC
kirp_tcga	TCGA-GL-6846	TCGA-GL-6846-01	52	NA	NA	MX	NA	NA	N1	Stage IV	7th	T4	Renal Cell Carcinoma	Papillary Renal Cell Carcinoma	NA	0	NA	194.65	0:DiseaseFree	NA	NA	NA	NOT HISPANIC OR LATINO	NA	7/14/11	0.2386	172	Normal	Kidney Papillary Renal Cell Carcinoma	No	No	C64.1	8260-03-01	C64.9	NA	YES	1996	NO	NA	Right	1	YES	2	2	NA	49	NA	NA	PRCC
kirp_tcga	TCGA-GL-7773	TCGA-GL-7773-01	63	NA	NA	MX	NA	NA	NX	Stage I	7th	T1a	Renal Cell Carcinoma	Papillary Renal Cell Carcinoma	NA	0	NA	12.91	0:DiseaseFree	NA	NA	NA	NOT HISPANIC OR LATINO	NA	1/23/12	0.0542	162	NA	Kidney Papillary Renal Cell Carcinoma	No	No	C64.1	8260-03-01	C64.9	NA	YES	2011	NO	NA	Right	1.3	NO	NA	NA	NA	91	NA	NA	PRCC
kirp_tcga	TCGA-GL-7966	TCGA-GL-7966-01	28	NA	NA	MX	NA	NA	N1	Stage III	7th	T3	Renal Cell Carcinoma	Papillary Renal Cell Carcinoma	NA	0	NA	3.68	0:DiseaseFree	NA	2	NA	NOT HISPANIC OR LATINO	NA	2004-10-12	0.7079	162	NA	Kidney Papillary Renal Cell Carcinoma	No	No	C64.1	8260-03-01	C64.9	NA	YES	2011	NO	NA	Right	3	YES	NA	NA	NA	24	NA	NA	PRCC
kirp_tcga	TCGA-GL-8500	TCGA-GL-8500-01	63	NA	MX	MX	NA	NA	NX	Stage I	7th	T1b	Renal Cell Carcinoma	Papillary Renal Cell Carcinoma	NA	0	NA	27.63	0:DiseaseFree	NA	NA	NA	NOT HISPANIC OR LATINO	NA	8/20/12	0.1986	177	NA	Kidney Papillary Renal Cell Carcinoma	No	No	C64.1	8260-03-01	C64.9	NA	YES	2011	NO	NA	Left	2.4	NO	NA	NA	NA	64	NO	NA	PRCC
kirp_tcga	TCGA-GL-A4EM	TCGA-GL-A4EM-01	61	NA	MX	MX	NA	NA	NX	Stage I	7th	T1b	Renal Cell Carcinoma	Papillary Renal Cell Carcinoma	458	0	NA	1.05	0:DiseaseFree	NA	NA	NA	NOT HISPANIC OR LATINO	NA	6/28/13	0	170	NA	Kidney Papillary Renal Cell Carcinoma	No	No	C64.1	8260-03-01	C64.9	NA	YES	2011	NO	NA	Right	NA	NO	NA	NA	NA	54	NA	FALSE	PRCC
kirp_tcga	TCGA-GL-A59R	TCGA-GL-A59R-01	79	Stage III	MX	MX	NA	NA	N0	Stage III	7th	T3c	Renal Cell Carcinoma	Papillary Renal Cell Carcinoma	76	0	NA	12.42	0:DiseaseFree	NA	1	NA	NOT HISPANIC OR LATINO	NA	2007-10-13	0.1278	177	Low	Kidney Papillary Renal Cell Carcinoma	No	No	C64.1	8260-03-01	C64.9	NA	YES	2012	NO	NA	Left	NA	YES	0	9	NA	67	NO	FALSE	PRCC
kirp_tcga	TCGA-GL-A59T	TCGA-GL-A59T-01	46	NA	MX	MX	NA	NA	NX	Stage I	7th	T1b	Renal Cell Carcinoma	Papillary Renal Cell Carcinoma	76	0	NA	17.94	0:DiseaseFree	NA	NA	NA	NOT HISPANIC OR LATINO	NA	2007-10-13	0.3085	180	Low	Kidney Papillary Renal Cell Carcinoma	No	No	C64.1	8260-03-01	C64.9	NA	YES	2012	NO	NA	Left	NA	NO	NA	NA	NA	59	NO	FALSE	PRCC
kirp_tcga	TCGA-GL-A9DC	TCGA-GL-A9DC-01	66	NA	NA	MX	NA	NA	N0	Stage I	7th	T1b	Renal Cell Carcinoma	Papillary Renal Cell Carcinoma	127	0	NA	12.88	0:DiseaseFree	NA	NA	NA	NOT HISPANIC OR LATINO	NA	2007-10-14	0.1148	NA	Elevated	Kidney Papillary Renal Cell Carcinoma	No	No	C64.1	8260-03-01	C64.9	NA	YES	2013	NO	NA	Left	NA	YES	0	16	NA	96	NO	FALSE	PRCC
kirp_tcga	TCGA-GL-A9DD	TCGA-GL-A9DD-01	69	NA	NA	MX	NA	NA	NX	Stage I	7th	T1a	Renal Cell Carcinoma	Papillary Renal Cell Carcinoma	203	0	NA	11.2	0:DiseaseFree	NA	NA	NA	NOT HISPANIC OR LATINO	NA	2007-10-14	0.2253	NA	NA	Kidney Papillary Renal Cell Carcinoma	No	No	C64.1	8260-03-01	C64.9	NA	YES	2013	NO	NA	Right	NA	NO	NA	NA	NA	87	NO	FALSE	PRCC
kirp_tcga	TCGA-GL-A9DE	TCGA-GL-A9DE-01	74	NA	NA	MX	NA	NA	NX	Stage I	7th	T1b	Renal Cell Carcinoma	Papillary Renal Cell Carcinoma	64	0	NA	16.29	0:DiseaseFree	NA	NA	NA	NOT HISPANIC OR LATINO	NA	2007-10-14	0.0071	NA	Normal	Kidney Papillary Renal Cell Carcinoma	No	No	C64.1	8260-03-01	C64.9	NA	YES	2013	NO	NA	Right	NA	NO	NA	NA	NA	89	NO	FALSE	PRCC
kirp_tcga	TCGA-HE-7128	TCGA-HE-7128-01	NA	NA	MX	MX	NA	NA	NX	Stage I	6th	T1	Renal Cell Carcinoma	Papillary Renal Cell Carcinoma	NA	NA	NA	NA	0:DiseaseFree	NA	NA	NA	NA	NA	11/17/11	0.0456	177.8	NA	Kidney Papillary Renal Cell Carcinoma	No	No	C64.1	8260-03-01	C64.9	NA	YES	2008	NO	NA	Left	0.8	NO	NA	NA	NA	35	NA	NA	PRCC
kirp_tcga	TCGA-HE-7129	TCGA-HE-7129-01	NA	NA	M0	M0	NA	NA	NX	Stage II	6th	T2	Renal Cell Carcinoma	Papillary Renal Cell Carcinoma	NA	NA	NA	78.81	1:Recurred/Progressed	NA	0	Elevated	NA	NA	11/17/11	0.1965	NA	Normal	Kidney Papillary Renal Cell Carcinoma	No	No	C64.1	8260-03-01	C64.9	NA	YES	2008	NO	NA	Right	3.4	NO	NA	NA	NA	33	NA	NA	PRCC
kirp_tcga	TCGA-HE-7130	TCGA-HE-7130-01	NA	NA	M0	M0	NA	NA	NX	Stage III	7th	T3	Renal Cell Carcinoma	Papillary Renal Cell Carcinoma	NA	NA	NA	58.15	0:DiseaseFree	NA	NA	NA	NA	NA	11/24/11	0.5058	NA	Low	Kidney Papillary Renal Cell Carcinoma	No	No	C64.1	8260-03-01	C64.9	NA	YES	2010	NO	NA	Right	1.8	NO	NA	NA	NA	118	NA	NA	PRCC
kirp_tcga	TCGA-HE-A5NF	TCGA-HE-A5NF-01	58	NA	M0	NA	NA	NA	NX	Stage I	6th	T1a	Renal Cell Carcinoma	Papillary Renal Cell Carcinoma	NA	NA	NA	84.82	0:DiseaseFree	NA	NA	NA	NA	NA	9/25/13	0.0387	NA	Normal	Kidney Papillary Renal Cell Carcinoma	No	Yes, History of Synchronous/Bilateral Malignancy	C64.1	8260-03-01	C64.9	NA	YES	NA	NO	NA	Left	NA	NO	NA	NA	NA	59	NO	FALSE	PRCC
kirp_tcga	TCGA-HE-A5NH	TCGA-HE-A5NH-01	62	NA	M0	NA	NA	NA	NX	Stage I	7th	T1a	Renal Cell Carcinoma	Papillary Renal Cell Carcinoma	NA	NA	NA	25.99	0:DiseaseFree	NA	NA	NA	NA	NA	9/25/13	0.082	NA	Normal	Kidney Papillary Renal Cell Carcinoma	No	No	C64.1	8260-03-01	C64.9	NA	YES	NA	NO	NA	Left	NA	NO	NA	NA	NA	68	NO	FALSE	PRCC
kirp_tcga	TCGA-HE-A5NI	TCGA-HE-A5NI-01	73	NA	M0	M0	NA	NA	NX	Stage I	7th	T1a	Renal Cell Carcinoma	Papillary Renal Cell Carcinoma	NA	NA	NA	11.83	0:DiseaseFree	NA	0	NA	NA	NA	9/25/13	0.3504	172.7	Normal	Kidney Papillary Renal Cell Carcinoma	No	No	C64.1	8260-03-01	C64.9	NA	YES	NA	NO	NA	Left	NA	NO	NA	NA	NA	81	NO	FALSE	PRCC
kirp_tcga	TCGA-HE-A5NJ	TCGA-HE-A5NJ-01	58	NA	M0	M0	NA	NA	NX	NA	6th	T1b	Renal Cell Carcinoma	Papillary Renal Cell Carcinoma	NA	NA	NA	56.7	0:DiseaseFree	NA	NA	NA	NA	NA	4/21/14	0.1479	177	NA	Kidney Papillary Renal Cell Carcinoma	No	No	C64.1	8260-03-01	C64.9	NA	YES	NA	NO	NA	Right	NA	NO	NA	NA	NA	57	NO	FALSE	PRCC
kirp_tcga	TCGA-HE-A5NK	TCGA-HE-A5NK-01	82	NA	M0	M0	NA	NA	NX	NA	6th	T1b	Renal Cell Carcinoma	Papillary Renal Cell Carcinoma	NA	NA	NA	73.19	0:DiseaseFree	NA	NA	Normal	NA	NA	4/21/14	0.2025	183	Normal	Kidney Papillary Renal Cell Carcinoma	No	No	C64.1	8260-03-01	C64.9	Normal	YES	NA	NO	NA	Right	NA	NO	NA	NA	NA	63	NO	FALSE	PRCC
kirp_tcga	TCGA-HE-A5NL	TCGA-HE-A5NL-01	51	NA	M0	MX	NA	NA	NX	Stage I	7th	T1a	Renal Cell Carcinoma	Papillary Renal Cell Carcinoma	NA	NA	NA	25.2	0:DiseaseFree	NA	NA	NA	NA	NA	9/25/13	0.2253	NA	NA	Kidney Papillary Renal Cell Carcinoma	No	No	C64.1	8260-03-01	C64.9	NA	YES	NA	NO	NA	Right	NA	NO	NA	NA	NA	54	NO	FALSE	PRCC
kirp_tcga	TCGA-IA-A40U	TCGA-IA-A40U-01	56	Stage III	MX	MX	N0	T3b	N0	Stage III	7th	T3b	Renal Cell Carcinoma	Papillary Renal Cell Carcinoma	201	0	NA	16.79	0:DiseaseFree	NA	NA	NA	NOT HISPANIC OR LATINO	NA	2009-11-12	0.2276	180.3	Normal	Kidney Papillary Renal Cell Carcinoma	No	No	C64.1	8260-03-01	C64.9	NA	YES	2011	NO	90	Left	NA	YES	0	7	NA	40	NO	FALSE	PRCC
kirp_tcga	TCGA-IA-A40X	TCGA-IA-A40X-01	49	Stage I	MX	MX	NX	T1a	NX	Stage I	7th	T1a	Renal Cell Carcinoma	Papillary Renal Cell Carcinoma	432	0	NA	19.97	0:DiseaseFree	NA	NA	NA	NOT HISPANIC OR LATINO	NA	2009-11-12	0.0451	167.6	Normal	Kidney Papillary Renal Cell Carcinoma	No	No	C64.1	8260-03-01	C64.9	NA	YES	2011	NO	100	Left	NA	NO	NA	NA	NA	24	NO	FALSE	PRCC
kirp_tcga	TCGA-IA-A40Y	TCGA-IA-A40Y-01	60	Stage III	MX	MX	N1	T3a	N1	Stage III	7th	T3a	Renal Cell Carcinoma	Papillary Renal Cell Carcinoma	418	0	NA	2.04	0:DiseaseFree	NA	NA	NA	NOT HISPANIC OR LATINO	NA	2009-11-12	0.7441	170.2	Normal	Kidney Papillary Renal Cell Carcinoma	No	No	C64.1	8260-03-01	C64.9	NA	YES	2011	NO	90	Right	NA	YES	2	7	NA	61	NO	FALSE	PRCC
kirp_tcga	TCGA-IA-A83S	TCGA-IA-A83S-01	81	NA	NA	MX	NA	NA	NX	NA	6th	TX	Renal Cell Carcinoma	Papillary Renal Cell Carcinoma	3684	0	NA	NA	NA	NA	NA	NA	NOT HISPANIC OR LATINO	NA	2003-03-14	0.1434	NA	Low	Kidney Papillary Renal Cell Carcinoma	No	No	C64.1	8260-03-01	C64.9	NA	YES	2003	NO	NA	Left	NA	NO	NA	NA	NA	107	NA	TRUE	PRCC
kirp_tcga	TCGA-IA-A83T	TCGA-IA-A83T-01	80	NA	NA	MX	NA	NA	NX	NA	6th	TX	Renal Cell Carcinoma	Papillary Renal Cell Carcinoma	2997	0	NA	NA	NA	NA	NA	NA	NOT HISPANIC OR LATINO	NA	2003-03-14	0.1275	NA	Low	Kidney Papillary Renal Cell Carcinoma	No	No	C64.1	8260-03-01	C64.9	NA	YES	2005	NO	NA	Left	NA	NO	NA	NA	NA	49	NA	TRUE	PRCC
kirp_tcga	TCGA-IA-A83V	TCGA-IA-A83V-01	63	Stage I	MX	MX	NX	T1	NX	Stage I	5th	T1b	Renal Cell Carcinoma	Papillary Renal Cell Carcinoma	4013	0	NA	NA	NA	NA	NA	NA	NOT HISPANIC OR LATINO	NA	2003-03-14	0.1125	178	Low	Kidney Papillary Renal Cell Carcinoma	No	No	C64.1	8260-03-01	C64.9	NA	YES	2002	NO	NA	Left	NA	NO	NA	NA	NA	37	NA	TRUE	PRCC
kirp_tcga	TCGA-IA-A83W	TCGA-IA-A83W-01	70	NA	NA	M0	NA	NA	N0	Stage I	6th	T1	Renal Cell Carcinoma	Papillary Renal Cell Carcinoma	3607	0	NA	46.25	1:Recurred/Progressed	NA	NA	NA	NOT HISPANIC OR LATINO	NA	2003-03-14	0.0798	NA	Low	Kidney Papillary Renal Cell Carcinoma	No	Yes, History of Prior Malignancy	C64.1	8260-03-01	C64.9	NA	YES	2003	NO	NA	Right	NA	NO	NA	NA	NA	41	YES	TRUE	PRCC
kirp_tcga	TCGA-IZ-8195	TCGA-IZ-8195-01	82	Stage II	MX	MX	NX	T2a	NX	Stage II	7th	T2a	Renal Cell Carcinoma	Papillary Renal Cell Carcinoma	NA	0	NA	22.24	0:DiseaseFree	NA	NA	NA	NOT HISPANIC OR LATINO	NA	5/21/12	0.1293	172.7	NA	Kidney Papillary Renal Cell Carcinoma	No	No	C64.1	8260-03-01	C64.9	NA	YES	2012	NO	NA	Left	2.3	NO	NA	NA	NA	57	NA	NA	PRCC
kirp_tcga	TCGA-IZ-8196	TCGA-IZ-8196-01	50	Stage I	MX	MX	NX	T1a	NX	Stage I	7th	T1a	Renal Cell Carcinoma	Papillary Renal Cell Carcinoma	NA	0	NA	21.32	0:DiseaseFree	NA	NA	NA	NOT HISPANIC OR LATINO	NA	5/21/12	0.0819	182.9	NA	Kidney Papillary Renal Cell Carcinoma	No	No	C64.1	8260-03-01	C64.9	NA	YES	2012	NO	NA	Right	0.9	NO	NA	NA	NA	73	NA	NA	PRCC
kirp_tcga	TCGA-IZ-A6M8	TCGA-IZ-A6M8-01	69	Stage I	MX	MX	N0	T1a	NX	Stage I	7th	T1a	Renal Cell Carcinoma	Papillary Renal Cell Carcinoma	141	0	NA	16.33	0:DiseaseFree	NA	NA	NA	NOT HISPANIC OR LATINO	NA	9/23/13	0.1124	189	NA	Kidney Papillary Renal Cell Carcinoma	No	Yes, History of Prior Malignancy	C64.1	8260-03-01	C64.9	NA	YES	2013	NO	NA	Right	NA	NO	NA	NA	NA	45	NO	TRUE	PRCC
kirp_tcga	TCGA-IZ-A6M9	TCGA-IZ-A6M9-01	63	Stage I	M0	MX	NX	T1a	NX	Stage I	7th	T1a	Renal Cell Carcinoma	Papillary Renal Cell Carcinoma	35	0	NA	12.35	0:DiseaseFree	NA	NA	NA	NOT HISPANIC OR LATINO	NA	9/23/13	0.1124	172.7	NA	Kidney Papillary Renal Cell Carcinoma	No	No	C64.1	8260-03-01	C64.9	NA	YES	2013	NO	NA	Right	NA	NO	NA	NA	NA	49	NO	TRUE	PRCC
kirp_tcga	TCGA-J7-6720	TCGA-J7-6720-01	42	NA	NA	M0	NA	NA	N0	Stage I	6th	T1	Renal Cell Carcinoma	Papillary Renal Cell Carcinoma	NA	0	NA	12.75	0:DiseaseFree	NA	NA	NA	NOT HISPANIC OR LATINO	NA	2002-01-12	0.0819	NA	NA	Kidney Papillary Renal Cell Carcinoma	No	No	C64.1	8260-03-01	C64.9	NA	YES	2010	NO	NA	Left	1.6	NO	NA	NA	NA	36	NA	NA	PRCC
kirp_tcga	TCGA-J7-8537	TCGA-J7-8537-01	37	Stage III	M0	M0	N1	T3	N1	Stage III	7th	T3	Renal Cell Carcinoma	Papillary Renal Cell Carcinoma	NA	0	NA	7.23	1:Recurred/Progressed	NA	NA	NA	NOT HISPANIC OR LATINO	NA	4/15/13	0.1067	NA	NA	Kidney Papillary Renal Cell Carcinoma	No	No	C64.1	8260-03-01	C64.9	NA	YES	2011	NO	80	Left	1.5	YES	2	2	NA	37	NO	NA	PRCC
kirp_tcga	TCGA-J7-A8I2	TCGA-J7-A8I2-01	75	Stage I	M0	M0	N0	T1	N0	Stage I	6th	T1b	Renal Cell Carcinoma	Papillary Renal Cell Carcinoma	167	0	NA	8.8	1:Recurred/Progressed	NA	2	NA	NOT HISPANIC OR LATINO	NA	12/29/14	0.077	167	NA	Kidney Papillary Renal Cell Carcinoma	No	No	C64.1	8260-03-01	C64.9	NA	YES	2013	NO	NA	Left	NA	NO	NA	NA	NA	49	NO	TRUE	PRCC
kirp_tcga	TCGA-KV-A6GD	TCGA-KV-A6GD-01	85	Stage I	M0	M0	N0	T1b	NX	Stage I	7th	T1b	Renal Cell Carcinoma	Papillary Renal Cell Carcinoma	75	0	NA	18.4	0:DiseaseFree	NA	0	NA	NOT HISPANIC OR LATINO	NA	9/25/13	0	183	Low	Kidney Papillary Renal Cell Carcinoma	No	No	C64.1	8260-03-01	C64.9	NA	YES	2013	NO	NA	Right	NA	NO	NA	NA	NA	49	NO	TRUE	PRCC
kirp_tcga	TCGA-KV-A6GE	TCGA-KV-A6GE-01	65	Stage I	MX	MX	N0	T1a	NX	Stage I	7th	T1a	Renal Cell Carcinoma	Papillary Renal Cell Carcinoma	533	0	NA	29.07	0:DiseaseFree	NA	NA	NA	NOT HISPANIC OR LATINO	NA	9/25/13	0.3411	185	Normal	Kidney Papillary Renal Cell Carcinoma	No	No	C64.1	8260-03-01	C64.9	NA	YES	2011	NO	NA	Right	NA	NO	NA	NA	NA	19	NO	TRUE	PRCC
kirp_tcga	TCGA-KV-A74V	TCGA-KV-A74V-01	40	Stage I	M0	M0	N0	T1a	N0	Stage I	7th	T1a	Renal Cell Carcinoma	Papillary Renal Cell Carcinoma	83	0	NA	11.4	0:DiseaseFree	NA	NA	NA	NOT HISPANIC OR LATINO	NA	12/30/13	0.3197	165	Normal	Kidney Papillary Renal Cell Carcinoma	No	No	C64.1	8260-03-01	C64.9	NA	YES	2013	NO	NA	Right	NA	NO	NA	NA	NA	18	NO	TRUE	PRCC
kirp_tcga	TCGA-MH-A55W	TCGA-MH-A55W-01	50	Stage I	MX	MX	NX	T1b	NX	Stage I	7th	T1b	Renal Cell Carcinoma	Papillary Renal Cell Carcinoma	672	0	NA	34.26	0:DiseaseFree	NA	NA	NA	NOT HISPANIC OR LATINO	NA	6/14/13	0.2718	170	Low	Kidney Papillary Renal Cell Carcinoma	No	No	C64.1	8260-03-01	C64.9	NA	YES	2011	NO	NA	Right	NA	NO	NA	NA	NA	63	NO	TRUE	PRCC
kirp_tcga	TCGA-MH-A55Z	TCGA-MH-A55Z-01	65	Stage I	MX	MX	N0	T1b	NX	Stage I	7th	T1b	Renal Cell Carcinoma	Papillary Renal Cell Carcinoma	356	0	NA	27.76	0:DiseaseFree	NA	NA	NA	NOT HISPANIC OR LATINO	NA	6/14/13	0.1274	167.6	Low	Kidney Papillary Renal Cell Carcinoma	No	No	C64.1	8260-03-01	C64.9	NA	YES	2011	NO	NA	Right	NA	NO	NA	NA	NA	68	NO	TRUE	PRCC
kirp_tcga	TCGA-MH-A560	TCGA-MH-A560-01	62	Stage I	MX	MX	N0	T1	NX	Stage I	7th	T1a	Renal Cell Carcinoma	Papillary Renal Cell Carcinoma	348	0	NA	30.35	0:DiseaseFree	NA	NA	NA	NOT HISPANIC OR LATINO	NA	6/14/13	0.1038	182.9	Normal	Kidney Papillary Renal Cell Carcinoma	No	No	C64.1	8260-03-01	C64.9	NA	YES	2011	NO	NA	Left	NA	NO	NA	NA	NA	44	NO	TRUE	PRCC
kirp_tcga	TCGA-MH-A561	TCGA-MH-A561-01	66	Stage I	MX	MX	NX	T1a	NX	Stage I	7th	T1a	Renal Cell Carcinoma	Papillary Renal Cell Carcinoma	265	0	NA	27.63	0:DiseaseFree	NA	NA	NA	HISPANIC OR LATINO	NA	6/14/13	0.0276	165.1	Normal	Kidney Papillary Renal Cell Carcinoma	No	No	C64.1	8260-03-01	C64.9	NA	YES	2012	NO	NA	Left	NA	NO	NA	NA	NA	88	NO	TRUE	PRCC
kirp_tcga	TCGA-MH-A562	TCGA-MH-A562-01	57	Stage I	MX	MX	N0	T1a	NX	Stage I	7th	T1a	Renal Cell Carcinoma	Papillary Renal Cell Carcinoma	160	0	NA	20.24	0:DiseaseFree	NA	NA	NA	NOT HISPANIC OR LATINO	NA	6/14/13	0.1487	174	Normal	Kidney Papillary Renal Cell Carcinoma	No	No	C64.1	8260-03-01	C64.9	NA	YES	2012	NO	NA	Left	NA	NO	NA	NA	NA	47	NO	TRUE	PRCC
kirp_tcga	TCGA-MH-A854	TCGA-MH-A854-01	62	Stage I	MX	MX	NX	T1b	NX	Stage I	7th	T1b	Renal Cell Carcinoma	Papillary Renal Cell Carcinoma	248	0	NA	17.61	0:DiseaseFree	NA	NA	NA	NOT HISPANIC OR LATINO	NA	1/13/14	0.127	170	Low	Kidney Papillary Renal Cell Carcinoma	No	No	C64.1	8260-03-01	C64.9	NA	YES	2013	NO	NA	Bilateral	NA	NO	NA	NA	NA	95	NO	TRUE	PRCC
kirp_tcga	TCGA-MH-A855	TCGA-MH-A855-01	52	Stage II	MX	MX	NX	T2b	NX	Stage II	7th	T2b	Renal Cell Carcinoma	Papillary Renal Cell Carcinoma	117	0	NA	0	1:Recurred/Progressed	NA	NA	NA	NOT HISPANIC OR LATINO	NA	1/13/14	0.0132	175.3	NA	Kidney Papillary Renal Cell Carcinoma	No	Yes, History of Prior Malignancy	C64.1	8260-03-01	C64.9	NA	YES	2013	NO	NA	Right	NA	NO	NA	NA	NA	23	NO	TRUE	PRCC
kirp_tcga	TCGA-MH-A856	TCGA-MH-A856-01	54	Stage I	M0	M0	NX	T1a	NX	Stage I	7th	T1a	Renal Cell Carcinoma	Papillary Renal Cell Carcinoma	394	0	NA	31.11	0:DiseaseFree	NA	NA	NA	HISPANIC OR LATINO	NA	2003-10-14	0.0481	177.8	Normal	Kidney Papillary Renal Cell Carcinoma	No	No	C64.1	8260-03-01	C64.9	Normal	YES	2012	NO	NA	Right	NA	NO	NA	NA	NA	52	NO	TRUE	PRCC
kirp_tcga	TCGA-MH-A857	TCGA-MH-A857-01	63	Stage I	M0	M0	NX	T1	NX	Stage I	7th	T1a	Renal Cell Carcinoma	Papillary Renal Cell Carcinoma	365	0	NA	29.24	0:DiseaseFree	NA	NA	NA	NOT HISPANIC OR LATINO	NA	2003-10-14	0.0002	170.2	Normal	Kidney Papillary Renal Cell Carcinoma	No	Yes, History of Synchronous/Bilateral Malignancy	C64.1	8260-03-01	C64.9	NA	YES	2012	NO	NA	Left	NA	NO	NA	NA	NA	21	NA	TRUE	PRCC
kirp_tcga	TCGA-O9-A75Z	TCGA-O9-A75Z-01	44	NA	M0	MX	NA	NA	NX	Stage I	7th	T1a	Renal Cell Carcinoma	Papillary Renal Cell Carcinoma	149	0	NA	15.47	0:DiseaseFree	NA	NA	NA	NOT HISPANIC OR LATINO	NA	10/29/13	0.082	187.96	Normal	Kidney Papillary Renal Cell Carcinoma	No	No	C64.1	8260-03-01	C64.9	NA	YES	2013	NO	NA	Left	NA	NO	NA	NA	NA	14	NA	TRUE	PRCC
kirp_tcga	TCGA-P4-A5E6	TCGA-P4-A5E6-01	67	Stage I	M0	MX	N0	T1	N1	Stage III	7th	T1b	Renal Cell Carcinoma	Papillary Renal Cell Carcinoma	3115	0	NA	99.7	0:DiseaseFree	NA	NA	NA	NOT HISPANIC OR LATINO	NA	2009-12-13	0.0675	187	NA	Kidney Papillary Renal Cell Carcinoma	No	No	C64.1	8260-03-01	C64.9	NA	YES	2004	NO	NA	Left	NA	YES	1	3	NA	80	NO	TRUE	PRCC
kirp_tcga	TCGA-P4-A5E7	TCGA-P4-A5E7-01	74	Stage I	M0	MX	N0	T1	NX	Stage I	7th	T1b	Renal Cell Carcinoma	Papillary Renal Cell Carcinoma	2976	0	NA	87.02	0:DiseaseFree	NA	NA	NA	NOT HISPANIC OR LATINO	NA	2009-12-13	0.1797	157	NA	Kidney Papillary Renal Cell Carcinoma	No	No	C64.1	8260-03-01	C64.9	NA	YES	2004	NO	NA	Left	NA	NO	NA	NA	NA	71	NA	TRUE	PRCC
kirp_tcga	TCGA-P4-A5E8	TCGA-P4-A5E8-01	57	Stage III	M0	M0	N1	T3	N1	Stage III	7th	T2a	Renal Cell Carcinoma	Papillary Renal Cell Carcinoma	3086	0	NA	1.38	1:Recurred/Progressed	NA	NA	NA	NOT HISPANIC OR LATINO	NA	5/16/14	0.1473	183	NA	Kidney Papillary Renal Cell Carcinoma	No	No	C64.1	8260-03-01	C64.9	NA	YES	2004	NO	NA	Left	NA	YES	4	4	NA	44	YES	TRUE	PRCC
kirp_tcga	TCGA-P4-A5EA	TCGA-P4-A5EA-01	54	Stage III	M0	MX	N1	T1	N1	Stage III	7th	T3a	Renal Cell Carcinoma	Papillary Renal Cell Carcinoma	2159	0	NA	1.45	1:Recurred/Progressed	NA	NA	NA	NOT HISPANIC OR LATINO	NA	2009-12-13	0	165	NA	Kidney Papillary Renal Cell Carcinoma	No	No	C64.1	8260-03-01	C64.9	NA	YES	2007	NO	NA	Left	NA	YES	1	5	NA	51	YES	TRUE	PRCC
kirp_tcga	TCGA-P4-A5EB	TCGA-P4-A5EB-01	83	Stage I	M0	MX	N0	T1	NX	Stage I	7th	T1b	Renal Cell Carcinoma	Papillary Renal Cell Carcinoma	2334	0	NA	99.05	0:DiseaseFree	NA	NA	NA	NOT HISPANIC OR LATINO	NA	2009-12-13	0.3083	183	NA	Kidney Papillary Renal Cell Carcinoma	No	No	C64.1	8260-03-01	C64.9	NA	YES	2006	NO	NA	Right	NA	NO	NA	NA	NA	107	NO	TRUE	PRCC
kirp_tcga	TCGA-P4-A5ED	TCGA-P4-A5ED-01	51	Stage I	M0	MX	N0	T1	NX	Stage I	7th	T1a	Renal Cell Carcinoma	Papillary Renal Cell Carcinoma	2879	0	NA	92.51	0:DiseaseFree	NA	NA	NA	HISPANIC OR LATINO	NA	2009-12-13	0.0136	163	NA	Kidney Papillary Renal Cell Carcinoma	No	No	C64.1	8260-03-01	C64.9	NA	YES	2005	NO	NA	Left	NA	NO	NA	NA	NA	16	NO	TRUE	PRCC
kirp_tcga	TCGA-P4-AAVK	TCGA-P4-AAVK-01	74	Stage III	M0	MX	N1	T3a	N1	Stage III	7th	T3a	Renal Cell Carcinoma	Papillary Renal Cell Carcinoma	1210	0	NA	7.62	1:Recurred/Progressed	NA	0	NA	HISPANIC OR LATINO	NA	2002-03-15	0.1518	178	NA	Kidney Papillary Renal Cell Carcinoma	No	No	C64.1	8260-03-01	C64.9	NA	YES	2010	NO	100	Right	NA	YES	5	7	NA	NA	YES	TRUE	PRCC
kirp_tcga	TCGA-P4-AAVL	TCGA-P4-AAVL-01	85	Stage III	M0	MX	N0	T3a	N0	Stage III	7th	T3b	Renal Cell Carcinoma	Papillary Renal Cell Carcinoma	1364	0	NA	1.35	1:Recurred/Progressed	NA	NA	NA	HISPANIC OR LATINO	NA	2002-03-15	0.221	177	NA	Kidney Papillary Renal Cell Carcinoma	No	No	C64.1	8260-03-01	C64.9	NA	YES	2010	NO	NA	Left	NA	YES	1	21	NA	69	YES	TRUE	PRCC
kirp_tcga	TCGA-P4-AAVM	TCGA-P4-AAVM-01	69	Stage I	M0	MX	N0	T1a	NX	Stage I	7th	T1a	Renal Cell Carcinoma	Papillary Renal Cell Carcinoma	1453	0	NA	50.56	0:DiseaseFree	NA	NA	NA	HISPANIC OR LATINO	NA	2002-03-15	0.0979	165	NA	Kidney Papillary Renal Cell Carcinoma	No	No	C64.1	8260-03-01	C64.9	NA	YES	2010	NO	NA	Left	NA	NO	NA	NA	NA	39	NO	TRUE	PRCC
kirp_tcga	TCGA-P4-AAVO	TCGA-P4-AAVO-01	69	Stage I	M0	MX	N0	T1	NX	Stage I	7th	T1b	Renal Cell Carcinoma	Papillary Renal Cell Carcinoma	2029	0	NA	78.84	0:DiseaseFree	NA	NA	NA	NOT HISPANIC OR LATINO	NA	2002-03-15	0.0656	180	NA	Kidney Papillary Renal Cell Carcinoma	No	No	C64.1	8260-03-01	C64.9	NA	YES	2008	NO	NA	Right	NA	NO	NA	NA	NA	NA	NO	TRUE	PRCC
kirp_tcga	TCGA-PJ-A5Z8	TCGA-PJ-A5Z8-01	60	Stage I	MX	M0	NX	T1a	NX	Stage I	7th	T1a	Renal Cell Carcinoma	Papillary Renal Cell Carcinoma	21	0	NA	19.71	0:DiseaseFree	NA	NA	NA	NOT HISPANIC OR LATINO	NA	2006-03-13	0.1961	NA	Low	Kidney Papillary Renal Cell Carcinoma	No	Yes, History of Prior Malignancy	C64.1	8260-03-01	C64.9	NA	YES	2013	NO	NA	Right	NA	NO	NA	NA	NA	59	NO	TRUE	PRCC
kirp_tcga	TCGA-PJ-A5Z9	TCGA-PJ-A5Z9-01	80	Stage I	MX	MX	NX	T1a	NX	Stage I	7th	T1b	Renal Cell Carcinoma	Papillary Renal Cell Carcinoma	91	0	NA	17.74	0:DiseaseFree	NA	NA	NA	NOT HISPANIC OR LATINO	NA	2006-03-13	0.341	NA	Low	Kidney Papillary Renal Cell Carcinoma	No	Yes, History of Synchronous/Bilateral Malignancy	C64.1	8260-03-01	C64.9	Normal	YES	2012	NO	NA	Left	NA	NO	NA	NA	NA	41	NO	TRUE	PRCC
kirp_tcga	TCGA-PJ-A8JU	TCGA-PJ-A8JU-01	81	Stage I	MX	MX	NX	T1a	NX	Stage I	7th	T1a	Renal Cell Carcinoma	Papillary Renal Cell Carcinoma	22	0	NA	12.48	0:DiseaseFree	NA	NA	NA	NOT HISPANIC OR LATINO	NA	1/30/14	NA	NA	Low	Kidney Papillary Renal Cell Carcinoma	No	Yes, History of Prior Malignancy	C64.1	8260-03-01	C64.9	NA	YES	2013	NO	NA	Right	NA	NO	NA	NA	NA	84	NO	TRUE	PRCC
kirp_tcga	TCGA-Q2-A5QZ	TCGA-Q2-A5QZ-01	61	NA	MX	MX	NX	T3a	NX	Stage III	7th	T3a	Renal Cell Carcinoma	Papillary Renal Cell Carcinoma	48	0	NA	13.53	1:Recurred/Progressed	NA	0	NA	NOT HISPANIC OR LATINO	NA	4/26/13	0.5689	162.56	Low	Kidney Papillary Renal Cell Carcinoma	No	No	C64.1	8260-03-01	C64.9	NA	YES	2012	NO	100	Right	NA	NO	NA	NA	NA	82	NO	TRUE	PRCC
kirp_tcga	TCGA-SX-A71R	TCGA-SX-A71R-01	51	Stage I	M0	M0	N0	T1a	N0	Stage I	7th	T1a	Renal Cell Carcinoma	Papillary Renal Cell Carcinoma	1088	0	NA	47.86	0:DiseaseFree	NA	0	NA	NOT HISPANIC OR LATINO	NA	2003-01-14	0.1337	169	Normal	Kidney Papillary Renal Cell Carcinoma	No	No	C64.1	8260-03-01	C64.9	Normal	YES	2010	NO	100	Left	NA	YES	0	6	NA	33	NO	FALSE	PRCC
kirp_tcga	TCGA-SX-A71S	TCGA-SX-A71S-01	66	Stage I	M0	M0	NX	T1a	NX	Stage I	7th	T1	Renal Cell Carcinoma	Papillary Renal Cell Carcinoma	1058	0	NA	49.41	0:DiseaseFree	NA	1	NA	NOT HISPANIC OR LATINO	NA	2003-01-14	0.0823	165	Low	Kidney Papillary Renal Cell Carcinoma	No	No	C64.1	8260-03-01	C64.9	NA	YES	2010	NO	90	Left	NA	NO	NA	NA	NA	101	NO	FALSE	PRCC
kirp_tcga	TCGA-SX-A71U	TCGA-SX-A71U-01	57	Stage I	M0	M0	NX	T1a	NX	Stage I	7th	T1a	Renal Cell Carcinoma	Papillary Renal Cell Carcinoma	776	0	NA	44.58	0:DiseaseFree	NA	0	NA	NOT HISPANIC OR LATINO	NA	2003-01-14	0.2078	179	Normal	Kidney Papillary Renal Cell Carcinoma	No	No	C64.1	8260-03-01	C64.9	NA	YES	2011	NO	100	Right	NA	NO	NA	NA	NA	78	NO	FALSE	PRCC
kirp_tcga	TCGA-SX-A71V	TCGA-SX-A71V-01	80	Stage I	M0	M0	NX	T1a	NX	Stage I	7th	T1	Renal Cell Carcinoma	Papillary Renal Cell Carcinoma	630	0	NA	28.78	0:DiseaseFree	NA	0	NA	NOT HISPANIC OR LATINO	NA	2003-01-14	0.3419	182	Normal	Kidney Papillary Renal Cell Carcinoma	No	No	C64.1	8260-03-01	C64.9	NA	YES	2011	NO	100	Right	NA	NO	NA	NA	NA	89	NO	FALSE	PRCC
kirp_tcga	TCGA-SX-A71W	TCGA-SX-A71W-01	66	Stage I	M0	M0	NX	T1b	NX	Stage I	7th	T1b	Renal Cell Carcinoma	Papillary Renal Cell Carcinoma	548	0	NA	35.35	0:DiseaseFree	NA	0	NA	NOT HISPANIC OR LATINO	NA	2003-01-14	NA	178	Normal	Kidney Papillary Renal Cell Carcinoma	No	Yes, History of Prior Malignancy	C64.1	8260-03-01	C64.9	NA	YES	2012	NO	100	Right	NA	NO	NA	NA	NA	28	NO	FALSE	PRCC
kirp_tcga	TCGA-SX-A7SL	TCGA-SX-A7SL-01	74	Stage I	M0	M0	NX	T1a	NX	Stage I	7th	T1a	Renal Cell Carcinoma	Papillary Renal Cell Carcinoma	591	0	NA	27.04	0:DiseaseFree	NA	0	NA	NA	NA	2003-01-14	0.128	179	Normal	Kidney Papillary Renal Cell Carcinoma	No	No	C64.1	8260-03-01	C64.9	NA	YES	2012	NO	100	Left	NA	NO	NA	NA	NA	73	NO	FALSE	PRCC
kirp_tcga	TCGA-SX-A7SM	TCGA-SX-A7SM-01	60	Stage IV	M1	M1	N1	T3a	N1	Stage IV	7th	T3a	Renal Cell Carcinoma	Papillary Renal Cell Carcinoma	380	0	NA	NA	NA	NA	0	NA	NOT HISPANIC OR LATINO	NA	2003-01-14	0.0833	168	Low	Kidney Papillary Renal Cell Carcinoma	No	No	C64.1	8260-03-01	C64.9	NA	YES	2012	NO	100	Left	NA	YES	1	2	NA	65	NO	FALSE	PRCC
kirp_tcga	TCGA-SX-A7SN	TCGA-SX-A7SN-01	52	Stage I	M0	M0	NX	T1b	NX	Stage I	7th	T1b	Renal Cell Carcinoma	Papillary Renal Cell Carcinoma	574	0	NA	18.99	0:DiseaseFree	NA	0	Low	NOT HISPANIC OR LATINO	NA	2003-01-14	0.1453	182	Low	Kidney Papillary Renal Cell Carcinoma	No	No	C64.1	8260-03-01	C64.9	NA	YES	2012	NO	100	Left	NA	NO	NA	NA	NA	86	NO	FALSE	PRCC
kirp_tcga	TCGA-SX-A7SO	TCGA-SX-A7SO-01	64	Stage I	M0	M0	NX	T1b	NX	Stage I	7th	T1b	Renal Cell Carcinoma	Papillary Renal Cell Carcinoma	875	0	NA	41.29	0:DiseaseFree	NA	0	NA	NOT HISPANIC OR LATINO	NA	2003-01-14	0.0429	191	Low	Kidney Papillary Renal Cell Carcinoma	No	Yes, History of Synchronous/Bilateral Malignancy	C64.1	8260-03-01	C64.9	NA	YES	2011	NO	100	Left	NA	NO	NA	NA	NA	40	NO	FALSE	PRCC
kirp_tcga	TCGA-SX-A7SP	TCGA-SX-A7SP-01	66	Stage I	MX	M0	N0	T1b	N0	Stage I	7th	T1b	Renal Cell Carcinoma	Papillary Renal Cell Carcinoma	539	0	NA	NA	NA	NA	0	NA	NOT HISPANIC OR LATINO	NA	2003-01-14	0.201	166	Low	Kidney Papillary Renal Cell Carcinoma	No	No	C64.1	8260-03-01	C64.9	NA	YES	2012	NO	100	Left	NA	NO	NA	NA	NA	67	NO	FALSE	PRCC
kirp_tcga	TCGA-SX-A7SQ	TCGA-SX-A7SQ-01	48	Stage I	M0	M0	NX	T1	NX	Stage I	7th	T1	Renal Cell Carcinoma	Papillary Renal Cell Carcinoma	1071	0	NA	41.59	0:DiseaseFree	NA	0	NA	NOT HISPANIC OR LATINO	NA	2003-01-14	0.4023	183	Normal	Kidney Papillary Renal Cell Carcinoma	No	No	C64.1	8260-03-01	C64.9	NA	YES	2010	NO	100	Left	NA	NO	NA	NA	NA	63	NO	FALSE	PRCC
kirp_tcga	TCGA-SX-A7SR	TCGA-SX-A7SR-01	66	Stage II	M0	M0	NX	T2a	NX	Stage II	7th	T2a	Renal Cell Carcinoma	Papillary Renal Cell Carcinoma	526	0	NA	26.45	0:DiseaseFree	NA	0	NA	NOT HISPANIC OR LATINO	NA	2003-01-14	0.2786	161	Low	Kidney Papillary Renal Cell Carcinoma	No	No	C64.1	8260-03-01	C64.9	NA	YES	2012	NO	100	Right	NA	NO	NA	NA	NA	74	NO	FALSE	PRCC
kirp_tcga	TCGA-SX-A7SS	TCGA-SX-A7SS-01	67	Stage I	M0	M0	N0	T1a	N0	Stage I	7th	T1	Renal Cell Carcinoma	Papillary Renal Cell Carcinoma	1163	0	NA	53.06	0:DiseaseFree	NA	0	NA	NOT HISPANIC OR LATINO	NA	2003-01-14	0.3836	180	Normal	Kidney Papillary Renal Cell Carcinoma	No	No	C64.1	8260-03-01	C64.9	NA	YES	2010	NO	100	Right	NA	YES	0	1	NA	100	NO	FALSE	PRCC
kirp_tcga	TCGA-SX-A7SU	TCGA-SX-A7SU-01	47	Stage I	M0	M0	N0	T1	NX	Stage I	7th	T1	Renal Cell Carcinoma	Papillary Renal Cell Carcinoma	1007	0	NA	43.73	0:DiseaseFree	NA	0	NA	HISPANIC OR LATINO	NA	2003-01-14	0.0819	179	Normal	Kidney Papillary Renal Cell Carcinoma	No	No	C64.1	8260-03-01	C64.9	NA	YES	2010	NO	100	Left	NA	NO	NA	NA	NA	36	NO	FALSE	PRCC
kirp_tcga	TCGA-UN-AAZ9	TCGA-UN-AAZ9-01	76	Stage I	MX	MX	N0	T1b	N0	Stage I	7th	T1b	Renal Cell Carcinoma	Papillary Renal Cell Carcinoma	187	0	NA	18	0:DiseaseFree	NA	NA	NA	NOT HISPANIC OR LATINO	NA	8/28/14	0.9477	161.5	Normal	Kidney Papillary Renal Cell Carcinoma	No	No	C64.1	8260-03-01	C64.9	NA	YES	2013	NO	NA	NA	NA	NO	NA	NA	NA	21	NO	TRUE	PRCC
kirp_tcga	TCGA-UZ-A9PJ	TCGA-UZ-A9PJ-01	78	NA	M0	MX	NA	NA	NX	Stage I	6th	T1a	Renal Cell Carcinoma	Papillary Renal Cell Carcinoma	NA	NA	NA	NA	NA	NA	0	NA	NOT HISPANIC OR LATINO	NA	2007-07-14	0.0819	183	NA	Kidney Papillary Renal Cell Carcinoma	No	No	C64.1	8260-03-01	C64.9	NA	YES	NA	NO	NA	Right	NA	NO	NA	NA	NA	42	NA	TRUE	PRCC
kirp_tcga	TCGA-UZ-A9PK	TCGA-UZ-A9PK-01	71	NA	M0	MX	NA	NA	NX	Stage I	6th	T1	Renal Cell Carcinoma	Papillary Renal Cell Carcinoma	NA	NA	NA	103.71	1:Recurred/Progressed	NA	NA	NA	NOT HISPANIC OR LATINO	NA	2007-07-14	0.1797	181.6	NA	Kidney Papillary Renal Cell Carcinoma	No	No	C64.1	8260-03-01	C64.9	NA	YES	NA	NO	NA	Left	NA	NO	NA	NA	NA	54	YES	TRUE	PRCC
kirp_tcga	TCGA-UZ-A9PL	TCGA-UZ-A9PL-01	59	NA	M0	MX	NA	NA	NX	Stage II	6th	T2	Renal Cell Carcinoma	Papillary Renal Cell Carcinoma	NA	NA	NA	103.55	0:DiseaseFree	NA	NA	NA	NOT HISPANIC OR LATINO	NA	2007-07-14	0.103	NA	NA	Kidney Papillary Renal Cell Carcinoma	No	No	C64.1	8260-03-01	C64.9	NA	YES	NA	NO	NA	Left	NA	NO	NA	NA	NA	61	NA	TRUE	PRCC
kirp_tcga	TCGA-UZ-A9PM	TCGA-UZ-A9PM-01	62	NA	M0	MX	NA	NA	N0	Stage II	6th	T2	Renal Cell Carcinoma	Papillary Renal Cell Carcinoma	NA	NA	NA	125.2	0:DiseaseFree	NA	0	NA	NOT HISPANIC OR LATINO	NA	2007-07-14	0.1482	NA	NA	Kidney Papillary Renal Cell Carcinoma	No	No	C64.1	8260-03-01	C64.9	NA	YES	NA	NO	NA	Left	NA	NO	NA	NA	NA	43	NA	TRUE	PRCC
kirp_tcga	TCGA-UZ-A9PN	TCGA-UZ-A9PN-01	54	NA	M0	MX	NA	NA	NX	Stage III	6th	T3	Renal Cell Carcinoma	Papillary Renal Cell Carcinoma	NA	NA	NA	22.31	1:Recurred/Progressed	NA	0	NA	NOT HISPANIC OR LATINO	NA	2007-07-14	0.1689	193	NA	Kidney Papillary Renal Cell Carcinoma	No	No	C64.1	8260-03-01	C64.9	NA	YES	NA	NO	NA	Left	NA	NO	NA	NA	NA	47	NA	TRUE	PRCC
kirp_tcga	TCGA-UZ-A9PO	TCGA-UZ-A9PO-01	80	NA	M0	MX	NA	NA	NX	Stage I	6th	T1a	Renal Cell Carcinoma	Papillary Renal Cell Carcinoma	NA	NA	NA	62.78	0:DiseaseFree	NA	NA	NA	NOT HISPANIC OR LATINO	NA	2007-07-14	0.2216	183	NA	Kidney Papillary Renal Cell Carcinoma	No	Yes, History of Prior Malignancy	C64.1	8260-03-01	C64.9	NA	YES	NA	NO	NA	Right	NA	NO	NA	NA	NA	91	NA	TRUE	PRCC
kirp_tcga	TCGA-UZ-A9PP	TCGA-UZ-A9PP-01	60	NA	M0	MX	NA	NA	NX	Stage I	6th	T1a	Renal Cell Carcinoma	Papillary Renal Cell Carcinoma	NA	NA	NA	98.88	0:DiseaseFree	NA	0	NA	NOT HISPANIC OR LATINO	NA	2007-07-14	0.1252	173	NA	Kidney Papillary Renal Cell Carcinoma	No	No	C64.1	8260-03-01	C64.9	NA	YES	NA	NO	NA	Right	NA	NO	NA	NA	NA	69	NA	TRUE	PRCC
kirp_tcga	TCGA-UZ-A9PQ	TCGA-UZ-A9PQ-01	59	NA	M0	MX	NA	NA	N1	Stage III	6th	T2	Renal Cell Carcinoma	Papillary Renal Cell Carcinoma	NA	NA	NA	75.16	1:Recurred/Progressed	NA	NA	NA	NOT HISPANIC OR LATINO	NA	2007-07-14	0.2879	NA	NA	Kidney Papillary Renal Cell Carcinoma	No	No	C64.1	8260-03-01	C64.9	NA	YES	NA	NO	NA	Right	NA	YES	1	NA	NA	NA	YES	TRUE	PRCC
kirp_tcga	TCGA-UZ-A9PR	TCGA-UZ-A9PR-01	84	NA	M0	MX	NA	NA	NX	Stage I	6th	T1b	Renal Cell Carcinoma	Papillary Renal Cell Carcinoma	NA	NA	NA	81.93	1:Recurred/Progressed	NA	NA	NA	NOT HISPANIC OR LATINO	NA	2007-07-14	0.0819	178	NA	Kidney Papillary Renal Cell Carcinoma	No	Yes, History of Prior Malignancy	C64.1	8260-03-01	C64.9	NA	YES	NA	NO	NA	Left	NA	NO	NA	NA	NA	84	NA	TRUE	PRCC
kirp_tcga	TCGA-UZ-A9PS	TCGA-UZ-A9PS-01	62	NA	M0	MX	NA	NA	NX	Stage II	6th	T2	Renal Cell Carcinoma	Papillary Renal Cell Carcinoma	NA	NA	NA	1.81	1:Recurred/Progressed	NA	NA	NA	NOT HISPANIC OR LATINO	NA	2007-07-14	0.1576	160	NA	Kidney Papillary Renal Cell Carcinoma	No	No	C64.1	8260-03-01	C64.9	NA	YES	NA	NO	NA	Left	NA	NO	NA	NA	NA	126	NA	TRUE	PRCC
kirp_tcga	TCGA-UZ-A9PS	TCGA-UZ-A9PS-05	62	NA	M0	MX	NA	NA	NX	Stage II	6th	T2	Renal Cell Carcinoma	Papillary Renal Cell Carcinoma	NA	NA	NA	1.81	1:Recurred/Progressed	NA	NA	NA	NOT HISPANIC OR LATINO	NA	2007-07-14	NA	160	NA	Kidney Papillary Renal Cell Carcinoma	No	No	C64.1	8260-03-01	C64.9	NA	YES	NA	NA	NA	Left	NA	NO	NA	NA	NA	NA	NA	NA	PRCC
kirp_tcga	TCGA-UZ-A9PU	TCGA-UZ-A9PU-01	77	NA	M0	MX	NA	NA	NX	Stage I	6th	T1b	Renal Cell Carcinoma	Papillary Renal Cell Carcinoma	NA	NA	NA	NA	NA	NA	NA	NA	NOT HISPANIC OR LATINO	NA	2007-07-14	0.1485	65.5	NA	Kidney Papillary Renal Cell Carcinoma	No	No	C64.1	8260-03-01	C64.9	NA	YES	NA	NO	NA	Right	NA	NO	NA	NA	NA	59	NA	TRUE	PRCC
kirp_tcga	TCGA-UZ-A9PV	TCGA-UZ-A9PV-01	65	NA	M0	MX	NA	NA	NX	Stage I	6th	T1	Renal Cell Carcinoma	Papillary Renal Cell Carcinoma	NA	NA	NA	47.44	0:DiseaseFree	NA	NA	NA	NOT HISPANIC OR LATINO	NA	2007-07-14	0.2013	163	NA	Kidney Papillary Renal Cell Carcinoma	No	No	C64.1	8260-03-01	C64.9	NA	YES	NA	NO	NA	Left	NA	NO	NA	NA	NA	56	NA	TRUE	PRCC
kirp_tcga	TCGA-UZ-A9PX	TCGA-UZ-A9PX-01	73	NA	M0	MX	NA	NA	N0	Stage I	6th	T1	Renal Cell Carcinoma	Papillary Renal Cell Carcinoma	NA	NA	NA	10.12	1:Recurred/Progressed	NA	NA	NA	NOT HISPANIC OR LATINO	NA	2007-07-14	0.191	183	NA	Kidney Papillary Renal Cell Carcinoma	No	No	C64.1	8260-03-01	C64.9	NA	YES	NA	NO	NA	Right	NA	NO	NA	NA	NA	88	NA	TRUE	PRCC
kirp_tcga	TCGA-UZ-A9PZ	TCGA-UZ-A9PZ-01	65	NA	M0	MX	NA	NA	NX	Stage III	6th	T3a	Renal Cell Carcinoma	Papillary Renal Cell Carcinoma	NA	NA	NA	21.58	0:DiseaseFree	NA	NA	NA	NOT HISPANIC OR LATINO	NA	2007-07-14	0.1449	185.4	NA	Kidney Papillary Renal Cell Carcinoma	No	Yes, History of Prior Malignancy	C64.1	8260-03-01	C64.9	NA	YES	NA	NO	NA	Right	NA	NO	NA	NA	NA	37	NA	TRUE	PRCC
kirp_tcga	TCGA-UZ-A9Q0	TCGA-UZ-A9Q0-01	60	NA	M0	MX	NA	NA	NX	Stage I	6th	T1	Renal Cell Carcinoma	Papillary Renal Cell Carcinoma	NA	NA	NA	110.64	0:DiseaseFree	NA	0	NA	NOT HISPANIC OR LATINO	NA	2007-07-14	0.1808	NA	NA	Kidney Papillary Renal Cell Carcinoma	No	No	C64.1	8260-03-01	C64.9	NA	YES	NA	NO	NA	Left	NA	NO	NA	NA	NA	55	NA	TRUE	PRCC
kirp_tcga	TCGA-UZ-A9Q1	TCGA-UZ-A9Q1-01	88	NA	M0	MX	NA	NA	NX	Stage I	6th	T1b	Renal Cell Carcinoma	Papillary Renal Cell Carcinoma	NA	NA	NA	51.31	0:DiseaseFree	NA	NA	NA	NOT HISPANIC OR LATINO	NA	2007-07-14	0.1978	160	NA	Kidney Papillary Renal Cell Carcinoma	No	No	C64.1	8260-03-01	C64.9	NA	YES	NA	NO	NA	Left	NA	NO	NA	NA	NA	55	NA	TRUE	PRCC
kirp_tcga	TCGA-V9-A7HT	TCGA-V9-A7HT-01	67	Stage II	M0	MX	N0	T2b	NX	Stage II	6th	T2	Renal Cell Carcinoma	Papillary Renal Cell Carcinoma	1359	0	NA	31.7	0:DiseaseFree	NA	1	NA	NOT HISPANIC OR LATINO	NA	3/31/15	0.1	167.6	Low	Kidney Papillary Renal Cell Carcinoma	No	No	C64.1	8260-03-01	C64.9	NA	YES	2009	NO	80	Right	NA	NO	NA	NA	NA	59	NO	FALSE	PRCC
kirp_tcga	TCGA-WN-A9G9	TCGA-WN-A9G9-01	55	Stage I	MX	MX	NX	T1b	NX	Stage I	7th	T1b	Renal Cell Carcinoma	Papillary Renal Cell Carcinoma	591	0	NA	25.99	1:Recurred/Progressed	NA	NA	Elevated	NOT HISPANIC OR LATINO	NA	5/21/14	0.0001	182.9	Normal	Kidney Papillary Renal Cell Carcinoma	No	No	C64.1	8260-03-01	C64.9	Normal	YES	2012	NO	NA	Left	NA	NO	NA	NA	NA	50	NO	FALSE	PRCC
kirp_tcga	TCGA-WN-AB4C	TCGA-WN-AB4C-01	60	Stage I	MX	MX	NX	T1a	NX	Stage I	7th	T1a	Renal Cell Carcinoma	Papillary Renal Cell Carcinoma	808	0	NA	38.01	1:Recurred/Progressed	NA	NA	NA	NOT HISPANIC OR LATINO	NA	7/16/14	0.1135	61	Normal	Kidney Papillary Renal Cell Carcinoma	No	No	C64.1	8260-03-01	C64.9	Normal	YES	2011	NO	NA	Right	NA	NO	NA	NA	NA	75	NO	FALSE	PRCC
kirp_tcga	TCGA-Y8-A894	TCGA-Y8-A894-01	57	NA	MX	MX	NA	NA	NX	Stage I	7th	T1a	Renal Cell Carcinoma	Papillary Renal Cell Carcinoma	260	0	NA	18.63	0:DiseaseFree	NA	NA	NA	NOT HISPANIC OR LATINO	NA	2/24/14	0.0221	149.8	NA	Kidney Papillary Renal Cell Carcinoma	No	No	C64.1	8260-03-01	C64.9	NA	YES	2013	NO	NA	Left	NA	NO	NA	NA	NA	73	NO	FALSE	PRCC
kirp_tcga	TCGA-Y8-A895	TCGA-Y8-A895-01	74	NA	MX	MX	NA	NA	NX	Stage I	7th	T1b	Renal Cell Carcinoma	Papillary Renal Cell Carcinoma	36	0	NA	15.9	0:DiseaseFree	NA	NA	NA	NOT HISPANIC OR LATINO	NA	2/25/14	0.201	178	NA	Kidney Papillary Renal Cell Carcinoma	No	Yes, History of Prior Malignancy	C64.1	8260-03-01	C64.9	NA	YES	2013	NO	NA	Right	NA	NO	NA	NA	NA	83	NO	FALSE	PRCC
kirp_tcga	TCGA-Y8-A896	TCGA-Y8-A896-01	62	NA	MX	MX	NA	NA	NX	Stage III	7th	T3a	Renal Cell Carcinoma	Papillary Renal Cell Carcinoma	142	0	NA	18.63	0:DiseaseFree	NA	NA	NA	NOT HISPANIC OR LATINO	NA	2/25/14	0.1991	165	NA	Kidney Papillary Renal Cell Carcinoma	No	No	C64.1	8260-03-01	C64.9	NA	YES	2013	NO	NA	Left	NA	NO	NA	NA	NA	84	NO	FALSE	PRCC
kirp_tcga	TCGA-Y8-A897	TCGA-Y8-A897-01	68	NA	MX	MX	NA	NA	N0	Stage I	7th	T1a	Renal Cell Carcinoma	Papillary Renal Cell Carcinoma	163	0	NA	14.78	1:Recurred/Progressed	NA	NA	NA	NOT HISPANIC OR LATINO	NA	2/24/14	0.0635	152.4	NA	Kidney Papillary Renal Cell Carcinoma	No	No	C64.1	8260-03-01	C64.9	NA	YES	2013	NO	NA	Left	NA	YES	0	34	NA	52	NO	FALSE	PRCC
kirp_tcga	TCGA-Y8-A898	TCGA-Y8-A898-01	69	NA	MX	MX	NA	NA	NX	Stage I	7th	T1a	Renal Cell Carcinoma	Papillary Renal Cell Carcinoma	128	0	NA	15.6	0:DiseaseFree	NA	NA	NA	NOT HISPANIC OR LATINO	NA	2/24/14	0.1124	178	NA	Kidney Papillary Renal Cell Carcinoma	No	Yes, History of Prior Malignancy	C64.1	8260-03-01	C64.9	NA	YES	2013	NO	NA	Left	NA	NO	NA	NA	NA	68	NO	FALSE	PRCC
kirp_tcga	TCGA-Y8-A8RY	TCGA-Y8-A8RY-01	63	NA	MX	MX	NA	NA	NX	Stage I	7th	T1b	Renal Cell Carcinoma	Papillary Renal Cell Carcinoma	434	0	NA	25.26	0:DiseaseFree	NA	NA	NA	NOT HISPANIC OR LATINO	NA	2/24/14	0.1274	182.8	NA	Kidney Papillary Renal Cell Carcinoma	No	No	C64.1	8260-03-01	C64.9	NA	YES	2012	NO	NA	Left	NA	NO	NA	NA	NA	58	NO	FALSE	PRCC
kirp_tcga	TCGA-Y8-A8RZ	TCGA-Y8-A8RZ-01	55	NA	MX	MX	NA	NA	N0	Stage I	7th	T1	Renal Cell Carcinoma	Papillary Renal Cell Carcinoma	135	0	NA	6.73	0:DiseaseFree	NA	NA	NA	NOT HISPANIC OR LATINO	NA	2/24/14	0.0818	182.8	NA	Kidney Papillary Renal Cell Carcinoma	No	Yes, History of Synchronous/Bilateral Malignancy	C64.1	8260-03-01	C64.9	NA	YES	2013	NO	NA	Right	NA	NO	NA	NA	NA	50	NO	FALSE	PRCC
kirp_tcga	TCGA-Y8-A8S0	TCGA-Y8-A8S0-01	58	NA	MX	MX	NA	NA	NX	Stage I	7th	T1a	Renal Cell Carcinoma	Papillary Renal Cell Carcinoma	28	0	NA	6.01	0:DiseaseFree	NA	NA	NA	NOT HISPANIC OR LATINO	NA	2/24/14	0.1337	167.64	NA	Kidney Papillary Renal Cell Carcinoma	No	No	C64.1	8260-03-01	C64.9	NA	YES	2013	NO	NA	Left	NA	NO	NA	NA	NA	34	NO	FALSE	PRCC
kirp_tcga	TCGA-Y8-A8S1	TCGA-Y8-A8S1-01	61	NA	MX	MX	NA	NA	NX	Stage I	7th	T1a	Renal Cell Carcinoma	Papillary Renal Cell Carcinoma	28	0	NA	13.27	0:DiseaseFree	NA	NA	NA	NOT HISPANIC OR LATINO	NA	2/24/14	0.0448	165.1	NA	Kidney Papillary Renal Cell Carcinoma	No	No	C64.1	8260-03-01	C64.9	NA	YES	2013	NO	NA	Left	NA	NO	NA	NA	NA	49	NO	FALSE	PRCC
[truncated: 41 more columns]

## Sheet: E-MTAB-1980
sample ID	Sex	Age	Stage at diagnosis	Fuhrman grade	sarcomatioid component	metastases during the observation period	outcome	observation period (month)	VHL mutaion (codon)	VHL mutation (AA)	exome target	gene expression profile	methylation array	RNA-Seq	whole genome	HIFα_IHC	germline control
ccRCC-1	F	58	pT1bN0M0	3	-	lung	alive	111	c.224_225delTC	p.F76fs	SureSelect 50M	ccB	+	+	-	+	normal kidney tissue
ccRCC-2	M	71	pT1aN0M1	3	-	bone	dead	73			SureSelect 50M	ccA	+	+	-	+	normal kidney tissue
ccRCC-3	M	71	pT3bN1M0	2	-	bone	dead	8	c.433_442delCAGCCTATTT	p.Q145fs	SureSelect 50M	ccA	+	+	-	+	normal kidney tissue
ccRCC-4	M	82	pT1bN0M0	3	-	lung, aderenal, brain	dead	9			SureSelect 50M	ccA	+	+	-	+	normal kidney tissue
ccRCC-5	M	77	pT1aN0M0	2	-	local recurrence	alive	98	c.234T>A	p.N78K	SureSelect 38M	ccA	+	+	-	+	normal kidney tissue
ccRCC-6	M	75	pT1bN0M0	2	-	-	alive	94	c.266T>C	p.L89P	SureSelect 50M	ccA	+	+	-	+	normal kidney tissue
ccRCC-7	F	87	pT2N0M0	4	-	-	alive	11	c.322_323insGCATCCACAGCTACCGAG	p.R108_I109insIHSYRG	SureSelect 50M	ccA	+	+	-	+	normal kidney tissue
ccRCC-8	M	73	pT1bN0M0	1	-	-	alive	80			SureSelect 50M	ccA	+	+	-	+	normal kidney tissue
ccRCC-9	M	75	pT2N1M1	4	present	lung, bone, pleura	dead	12	c.464-25_465delGAGGATTTGGTTTTTGCCCTTCCAGTG	p.V155fs	SureSelect 50M	ccB	+	+	-	+	normal kidney tissue
ccRCC-10	M	76	pT3aN2M1	4	present	lung, lymph node, bone	dead	3	c341_342insT	p.H115fs	SureSelect 50M	ccB	+	+	-	+	normal kidney tissue
ccRCC-11	M	76	pT1aN0M0	2	-	-	alive	79	c.343C>T	p.H115Y	SureSelect 50M	ccA	+	+	-	+	normal kidney tissue
ccRCC-12	M	80	pT1aN0M0	2	-	-	alive	30	c.239G>A	p.S80N	SureSelect 50M	ccA	+	+	-	+	normal kidney tissue
ccRCC-13	F	44	pT3aN2M0	3	-	lung	dead	18	c.T266C	p.L89P	SureSelect 50M	ccB	+	+	-	+	normal kidney tissue
ccRCC-14	M	58	pT3cN0M0	2	-	lung	alive	76	c.470C>T	p.T157I	SureSelect 50M	ccB	+	+	-	+	normal kidney tissue
ccRCC-15	F	65	pT2N0M0	2	-	-	dead	69	c.173delG	p.P59fs	SureSelect 50M	ccA	+	+	-	+	normal kidney tissue
ccRCC-16	M	48	pT2N0M0	1	-	-	alive	73	c.G208T	p.E70X	SureSelect 50M	ccA	+	+	-	+	normal kidney tissue
ccRCC-17	F	54	pT1bN0M0	2	-	-	alive	74			SureSelect 50M	ccA	+	+	-	+	normal kidney tissue
ccRCC-18	F	56	pT1aN0M0	1	-	-	alive	71	c.233A>G	p.N78S	SureSelect 50M	ccA	+	+	+	+	normal kidney tissue
ccRCC-19	F	39	pT2N0M0	undetermined	-	-	alive	70	c.473delT	p.L158fs	SureSelect 50M	ccA	+	+	-	+	normal kidney tissue
ccRCC-20	F	56	pT3aN0M1	2	-	ovary, lung	alive	31	c.464-3_-2insA	p.V155splice	SureSelect 50M	ccA	+	+	-	+	normal kidney tissue
ccRCC-21	M	70	pT1bN0M0	1	-	-	alive	36			SureSelect 38M	ccA	+	+	-	+	normal kidney tissue
ccRCC-22	M	64	pT3bN0M0	3	-	bone	dead	11	c.264G>T	p.W88C	SureSelect 50M	ccB	+	+	-	+	normal kidney tissue
ccRCC-23	M	72	pT1bN0M0	2	-	-	alive	39			SureSelect 50M	ccB	+	+	-	+	normal kidney tissue
ccRCC-24	M	91	pT3bN0M0	2	-	-	dead	25	c.208-210delGAGinsA	p.E70fs	SureSelect 50M	ccB	+	+	-	+	normal kidney tissue
ccRCC-25	M	65	pT1aN0M0	2	-	-	alive	45			SureSelect 50M	ccA	+	+	-	+	normal kidney tissue
ccRCC-26	M	51	pT1bN0M0	2	-	-	alive	60	c.512_513delinsC	p.K171fs	SureSelect 50M	ccB	+	+	-	+	normal kidney tissue
ccRCC-27	M	56	pT1aN0M0	1	-	-	alive	53			SureSelect 50M	ccB	+	+	-	+	normal kidney tissue
ccRCC-28	M	59	pT1bN0M0	2	-	-	alive	51	c.463+2_3TA>CC	p.V155splice	SureSelect 50M	ccA	+	+	-	+	normal kidney tissue
ccRCC-29	F	73	pT1aN0M0	2	-	-	alive	57	c.401delA	p.E134fs	SureSelect 50M	ccA	+	+	-	+	normal kidney tissue
ccRCC-30	M	64	pT2N0M0	3	present	lung, bone	dead	14	c.361_362GA>TT	p.D121F	SureSelect 50M	ccB	+	+	-	+	normal kidney tissue
ccRCC-31	M	75	pT1aN0M0	2	-	-	alive	52			SureSelect 50M	ccA	+	+	-	+	normal kidney tissue
ccRCC-32	M	55	pT2N0M0	2	-	lung	dead	44			SureSelect 50M	ccB	+	+	-	+	normal kidney tissue
ccRCC-33	F	68	pT1bN0M0	1	-	-	alive	50	c.529A>T	p.R177X	SureSelect 50M	-	+	-	-	+	normal kidney tissue
ccRCC-34	M	65	pT3bN0M1	2	-	lung	alive	51	c.221T>A	p.V74D	SureSelect 50M	ccB	+	+	+	+	normal kidney tissue
ccRCC-35	M	67	pT1aN0M0	1	-	-	alive	46			SureSelect 50M	ccA	+	+	-	+	normal kidney tissue
ccRCC-36	M	59	pT2N0M0	2	-	-	alive	47	c.217_218insC	p.Q73fs	SureSelect 50M	ccA	+	+	-	+	normal kidney tissue
ccRCC-37	F	73	pT1aN0M0	1	-	-	alive	50			SureSelect 50M	ccA	+	+	-	+	normal kidney tissue
ccRCC-38	M	60	pT1aN0M0	2	-	contralateral kidney	alive	46			SureSelect 50M	ccB	+	+	-	+	normal kidney tissue
ccRCC-39	M	73	pT2N0M0	undetermined	-	-	alive	30	c.362A>G	p.D121G	SureSelect 50M	ccA	+	+	-	+	normal kidney tissue
ccRCC-40	M	65	pT1aN0M0	2	-	-	alive	34	c.341G>C	p.G114A	SureSelect 50M	ccA	+	+	-	+	normal kidney tissue
ccRCC-41	M	82	pT3bN0M0	4	present	bone	dead	18			SureSelect 50M + TruSeq 62M	ccB	+	+	-	+	normal kidney tissue
ccRCC-42	M	73	pT3aN0M0	2	-	-	alive	39			SureSelect 50M	ccB	+	+	-	+	normal kidney tissue
ccRCC-43	F	55	pT1bN0M0	2	-	-	alive	35			SureSelect 50M	ccA	+	+	-	+	normal kidney tissue
ccRCC-44	F	56	pT1bN0M0	1	-	-	alive	35			SureSelect 50M	ccA	+	+	-	+	normal kidney tissue
ccRCC-45	M	61	pT1aN0M0	4	-	-	alive	34			SureSelect 50M	ccB	+	+	-	+	normal kidney tissue
ccRCC-46	M	61	pT1bN0M0	3	-	-	alive	33	c.388G>C	p.V130L	SureSelect 50M	ccB	+	+	-	+	normal kidney tissue
ccRCC-47	F	77	pT1aN0M0	1	-	bone	alive	33	c.256C>T	p.P86S	SureSelect 50M	-	+	-	-	+	normal kidney tissue
ccRCC-48	M	42	pT1bN0M0	2	-	-	alive	33			SureSelect 50M	ccA	+	+	-	+	normal kidney tissue
ccRCC-49	M	64	pT3bN0M0	3	-	-	alive	43	c.569_577 delACCACCCAAinsT	p.D190fs	SureSelect 50M	ccA	+	+	-	+	normal kidney tissue
ccRCC-50	M	68	pT3bN0M0	2	-	-	alive	30	c.391 A>T	p.N131Y	SureSelect 50M	ccB	+	+	-	+	normal kidney tissue
ccRCC-51	M	70	pT3aN0M0	2	-	-	alive	47	c.355 delT	p.F119fs	SureSelect 50M	ccA	+	+	+	+	normal kidney tissue
ccRCC-52	F	66	pT3bN0M1	3	-	pancreas	alive	45	c.384_385 delTC	p.L129fs	SureSelect 50M	ccA	+	+	-	+	normal kidney tissue
ccRCC-53	M	69	pT1aN0M0	2	-	-	alive	42			SureSelect 50M	ccA	+	+	-	+	normal kidney tissue
ccRCC-54	M	57	pT1bN0M0	2	-	-	alive	40			SureSelect 50M	ccA	+	+	-	+	normal kidney tissue
ccRCC-55	F	58	pT3bN0M0	2	-	bone	alive	42	c.203 C>A	p.S68X	SureSelect 50M	ccB	+	+	+	+	normal kidney tissue
ccRCC-56	M	78	pT1aN0M0	2	-	-	alive	65	c.616_617insT	p.A207fs	SureSelect 50M	ccB	+	+	+	+	peripheral blood
ccRCC-57	F	21	pT3aN1M0	2	-	-	alive	24			SureSelect 50M	-	+	-	-	+	peripheral blood
ccRCC-58	M	62	pT1aN0M0	1	-	-	alive	37	c.194 C>T	p.S65L	SureSelect 50M	ccB	+	+	+	+	normal kidney tissue
ccRCC-59	M	56	pT1bN0M0	2	-	-	alive	31	c.440 delT	p.F148fs	SureSelect 50M	ccA	+	+	+	+	normal kidney tissue
ccRCC-60	F	78	pT1aN0M0	1	-	-	alive	49			SureSelect 50M	ccA	+	+	-	+	peripheral blood
ccRCC-61	M	56	pT1aN0M0	2	-	-	alive	49	c.533 T>C	p.L178P	SureSelect 50M	ccA	+	+	-	+	normal kidney tissue
ccRCC-62	M	78	pT1bN0M0	2	-	-	alive	54	c.353 T>C	p.L118P	SureSelect 50M	ccA	+	+	-	+	normal kidney tissue
ccRCC-63	F	42	pT1bN0M0	2	-	-	alive	57	c.G500A	p.R167Q	SureSelect 50M	ccA	+	-	-	+	normal kidney tissue
ccRCC-64	M	58	pT3aN0M0	3	-	-	alive	81	c.472 C>G	p.L158V	SureSelect 50M	ccB	+	+	+	+	normal kidney tissue
ccRCC-65	M	63	pT3bN0M1	3	-	lung, bone, pleura	dead	10	c.452_453 insCA	p.L153fs	SureSelect 50M	ccB	+	+	-	+	normal kidney tissue
ccRCC-66	F	73	pT3bN0M1	2	-	lung	alive	84	c.256 C>A	p.P86T	SureSelect 50M	ccA	+	+	+	+	normal kidney tissue
ccRCC-67	M	59	pT1aN0M0	3	-	lung	dead	42	c.554_555 insGCTCTA	p.Y185X	SureSelect 50M	ccA	+	+	-	+	normal kidney tissue
ccRCC-68	M	69	pT1bN0M0	2	-	-	alive	88	c.345 C>A	p.H115Q	SureSelect 50M	ccA	+	+	-	+	normal kidney tissue
ccRCC-69	M	80	pT1aN0M0	3	-	lung	alive	89	c.224_226 delTCT	p.F76 del	SureSelect 50M	ccB	+	+	-	+	normal kidney tissue
ccRCC-70	M	70	pT4N0M1	3	-	lung	dead	18			SureSelect 50M	ccB	+	+	-	+	normal kidney tissue
ccRCC-71	M	72	pT1bN0M0	2	-	-	alive	72	c.374 delAinsTT	p.H125fs	SureSelect 50M	ccA	+	+	-	+	normal kidney tissue
ccRCC-72	M	35	pT1bN0M0	3	-	-	alive	92	c.254 T>C	p.L85P	SureSelect 50M	ccA	+	+	-	+	normal kidney tissue
ccRCC-73	M	56	pT1aN0M0	2	-	-	alive	88	c.203_204 delCG	p.E70fs	SureSelect 50M	ccA	+	+	-	+	peripheral blood
ccRCC-74	F	74	pT1aN0M0	2	-	-	alive	21			SureSelect 50M	-	+	-	-	+	normal kidney tissue
ccRCC-75	M	58	pT3aN1M1	2	-	lung, pancreas	dead	6	c.351 G>A	p.W117X	SureSelect 50M	ccB	+	+	-	+	normal kidney tissue
ccRCC-76	F	81	pT3aN0M1	2	-	lumg	dead	32			SureSelect 50M	ccA	+	+	-	+	normal kidney tissue
ccRCC-77	M	41	pT1bN0M0	2	-	-	alive	62	c.173_192 delGCGGCCGCGGCCCGTGCTGC	p.R58fs	SureSelect 50M	ccA	+	+	-	+	normal kidney tissue
ccRCC-78	F	70	pT1aN0M0	2	-	-	alive	87	c.263 G>A	p.W88X	SureSelect 50M	ccA	+	+	-	+	normal kidney tissue
ccRCC-79	M	35	pT1bN0M0	3	-	-	alive	89			SureSelect 50M	ccB	+	+	-	+	normal kidney tissue
ccRCC-80	M	70	pT2N0M0	2	-	lung	alive	100	c.510 delCinsAA	p.P172fs	SureSelect 50M + TruSeq 62M	ccA	+	+	-	+	normal kidney tissue
ccRCC-81	M	73	pT3aN2M0	3	-	lymph node	dead	43			SureSelect 50M	ccB	+	+	-	+	normal kidney tissue
ccRCC-82	M	53	pT1aN0M0	3	-	-	alive	103	c194 C>A	p.S65X	SureSelect 50M	ccA	+	+	-	+	normal kidney tissue
ccRCC-83	M	72	pT1aN0M0	2	-	-	alive	10	c361 G>T	p.D121Y	TruSeq 62M	ccA	+	+	-	+	normal kidney tissue
ccRCC-84	M	69	pT1bN0M0	3	-	-	alive	67			SureSelect 50M	ccB	+	+	-	+	normal kidney tissue
ccRCC-85	F	73	pT1bN0M0	3	-	lung	alive	111	c.239G>A	p.S80N	SureSelect 50M	ccA	+	+	+	+	normal kidney tissue
ccRCC-86	F	74	pT1bN0M0	3	-	-	alive	113			SureSelect 50M	ccA	+	+	-	+	normal kidney tissue
ccRCC-87	M	40	pT1bN0M0	2	-	-	alive	79	c.471delT	p.L158fs	SureSelect 50M	ccA	+	+	-	+	normal kidney tissue
ccRCC-88	M	64	pT1aN0M0	2	-	-	alive	96	c.257C>G	p.P86R	SureSelect 50M	ccA	+	+	-	+	normal kidney tissue
ccRCC-89	M	59	pT1aN0M0	2	-	-	alive	117			SureSelect 50M	ccA	+	+	-	+	peripheral blood
ccRCC-90	M	72	pT1aN0M0	2	-	-	dead	39			SureSelect 50M	ccB	+	+	-	+	normal kidney tissue
ccRCC-91	M	67	pT1aN0M0	2	-	-	dead	63	c.305_310delCGCCTG	p.P102_G104R	SureSelect 50M	ccB	+	+	-	+	normal kidney tissue
ccRCC-92	M	59	pT1aN0M0	2	-	-	alive	122			SureSelect 50M	ccA	+	+	-	+	normal kidney tissue
ccRCC-93	M	60	pT1bN0M0	2	-	-	alive	122	c.474_475insA	p.E160fs	SureSelect 50M	ccA	+	+	-	+	normal kidney tissue
ccRCC-94	M	69	pT1bN0M0	2	-	bone	dead	16	c.346_347insT	p.W117fs	SureSelect 50M	ccB	+	+	-	+	normal kidney tissue
ccRCC-95	M	59	pT1bN0M0	2	-	lung, bone, brain	alive	132	c.254T>C	p.L85P	SureSelect 50M	ccB	+	+	+	+	normal kidney tissue
ccRCC-96	M	52	pT1aN0M0	1	-	-	alive	131			SureSelect 50M	ccB	+	+	+	+	normal kidney tissue
ccRCC-97	M	40	pT1aN2M1	2	-	lymph node, contralateral kidney	dead	33	c.463+3A>C	p.V155splice	SureSelect 50M	ccA	+	+	-	+	normal kidney tissue
ccRCC-98	M	54	pT1aN0M0	3	-	-	alive	1			SureSelect 50M	ccA	+	+	-	+	normal kidney tissue
ccRCC-99	F	60	pT2N0M0	1	-	-	alive	111	c.464-2A>C	p.V155splice	SureSelect 50M	ccB	+	+	-	+	normal kidney tissue
ccRCC-100	M	65	pT1aN0M0	2	-	pancreas	alive	142	c.430G>T	p.G144X	SureSelect 50M	ccA	+	+	+	+	normal kidney tissue
ccRCC-101	M	69	pT3cN0M0	2	-	lung	alive	143	c.399delT	p.E134fs	SureSelect 50M	-	+	-	-	+	normal kidney tissue
ccRCC-102	M	53	pT1bN0M0	2	-	-	alive	142	c.480delG	p.E160fs	SureSelect 50M	ccB	+	+	+	+	normal kidney tissue
ccRCC-103	F	55	pT1aN0M0	2	-	-	alive	145	c.466_472delTATACTC	p.Y156X	SureSelect 50M	ccA	+	+	-	+	normal kidney tissue
ccRCC-104	F	52	pT1aN0M0	2	-	-	alive	116			SureSelect 50M	ccA	+	+	-	+	normal kidney tissue
ccRCC-105	M	59	pT1aN0M0	2	-	-	alive	73	c.G485A	p.C162Y	SureSelect 50M	ccA	+	+	-	+	normal kidney tissue
ccRCC-106	M	58	pT1aN0M0	1	-	-	dead	63	c.315delG	p.G106fs	SureSelect 50M	ccB	+	+	-	+	normal kidney tissue
ccRCC-107	M	66	pT1aN0M0	2	-	-	alive	106			-	-	-	-	-	-	normal kidney tissue
ccRCC-108	F	71	pT1aN0M0	3	-	-	alive	103	c.161_162insG	p.E55fs	-	-	-	-	-	-	normal kidney tissue
ccRCC-109	F	67	pT2N1M1	3	-	lymph node, bone	alive	102	c.232_233delAAinsG	p.N78fs	-	-	-	-	-	-	normal kidney tissue
ccRCC-110	M	72	pT1bN0M0	3	-	-	alive	103	c.264G>T	p.W88C	-	-	-	-	-	-	normal kidney tissue
ccRCC-111	M	76	pT1bN0M1	3	-	bone	alive	100	c.433C>T	p.Q145X	-	-	-	-	-	-	normal kidney tissue
ccRCC-112	M	54	pT1bN0M0	3	-	-	alive	95	c.234T>A	p.N78K	-	-	-	-	-	-	normal kidney tissue
ccRCC-113	M	66	pT1bN0M0	2	-	bone	alive	100	c.508delG	p.V170fs	-	-	-	-	-	-	normal kidney tissue
ccRCC-114	M	42	pT1bN0M0	2	-	-	alive	83	c.268delA	p.N90fs	-	-	-	-	-	-	normal kidney tissue
ccRCC-115	F	58	pT1aN0M0	1	-	-	alive	82	c.196delG	p.V66X	-	-	-	-	-	-	normal kidney tissue
ccRCC-116	M	48	pT1bN0M0	2	-	-	alive	80	c.241delC	p.P81fs	-	-	-	-	-	-	normal kidney tissue
ccRCC-117	F	56	pT3bN0M0	2	-	lung	alive	82	c.358A>G	p.R120G	-	-	-	-	-	-	normal kidney tissue
ccRCC-118	M	74	pT1aN0M1	2	-	contralateral kidney, liver, lung	alive	79	c.340G>C	p.G114R	-	-	-	-	-	-	normal kidney tissue
ccRCC-119	F	71	pT1aN0M0	1	-	-	alive	81	c402_404delATT	p.L135del	-	-	-	-	-	-	normal kidney tissue
ccRCC-120	F	64	pT1aN0M0	2	-	-	alive	81	c.506T>C	p.L169P	-	-	-	-	-	-	normal kidney tissue
ccRCC-121	M	62	pT1aN0M0	2	-	-	alive	77	c.234delT	p.R79fs	-	-	-	-	-	-	normal kidney tissue
ccRCC-122	F	73	pT2N0M0	2	-	-	dead	22	c.260delT	p.V87fs	-	-	-	-	-	-	normal kidney tissue
ccRCC-123	F	64	pT3aN2M1	3	-	lymph node, lung, liver, bone	dead	28	c.256deC	p.V87fs	-	-	-	-	-	-	normal kidney tissue
ccRCC-124	M	68	pT1aN0M0	2	-	-	alive	13	c.343C>T	p.H115Y	-	-	-	-	-	-	normal kidney tissue
ccRCC-125	M	66	pT1bN0M0	2	-	-	alive	69	c.349T>C	p.W117R	-	-	-	-	-	-	normal kidney tissue
ccRCC-126	M	58	pT1bN0M1	3	-	-	alive	3	c.387 delG	p.V130fs	-	-	-	-	-	-	normal kidney tissue
ccRCC-127	M	69	pT1aN0M0	2	-	-	alive	31			-	-	-	-	-	-	normal kidney tissue
ccRCC-128	M	60	pT3aN0M0	2	-	local recurrence, liber, bone	dead	79	c.269A>T	p.N90I	-	-	-	-	-	-	normal kidney tissue
ccRCC-129	M	58	pT1aN0M0	2	-	-	alive	69	c.175delC	p.P59fs	-	-	-	-	-	-	normal kidney tissue
ccRCC-130	M	38	pT1aN0M0	1	-	-	alive	70	c.340_340+2delinsAA	p.114Gfs	-	-	-	-	-	-	normal kidney tissue
ccRCC-131	M	58	pT1aN0M0	2	-	-	dead	42	c.400_401insA	p.E134fs	-	-	-	-	-	-	normal kidney tissue
ccRCC-132	M	54	pT1aN0M0	2	-	-	alive	69	c.464-1G>T*	p.V155splice*	-	-	-	-	-	-	normal kidney tissue
ccRCC-133	M	70	pT1aN0M0	1	-	-	alive	65	c.340+1G>A	p.G114splice	-	-	-	-	-	-	normal kidney tissue
ccRCC-134	F	73	pT1aN0M0	1	-	-	dead	3	c.231_232insTTCATCTTCTGC	p.C77_N78insFIFC	-	-	-	-	-	-	normal kidney tissue
ccRCC-135	M	56	pT1aN0M0	1	-	-	alive	63	c.264G>A	p.Y98N	-	-	-	-	-	-	normal kidney tissue
ccRCC-136	M	47	pT1ｂN0M0	2	-	-	alive	64	c.292T>A	p.Y98N	-	-	-	-	-	-	normal kidney tissue
ccRCC-137	M	56	pT1aN0M0	2	-	-	alive	60	c.340delG	p.114Gfs	-	-	-	-	-	-	normal kidney tissue
ccRCC-138	M	59	pT1aN0M0	2	-	-	alive	61			-	-	-	-	-	-	normal kidney tissue
ccRCC-139	M	78	pT1bN0M0	2	-	-	alive	30	c.232A>C	p.N78H	-	-	-	-	-	-	normal kidney tissue
ccRCC-140	M	54	pT1aN0M0	2	-	-	alive	57	c.257C>G	p.P86R	-	-	-	-	-	-	normal kidney tissue
ccRCC-141	M	46	pT1aN0M0	1	-	-	alive	60	c.340G>A, 340+2T>G	p.G114S, splice site	-	-	-	-	-	-	normal kidney tissue
ccRCC-142	M	62	pT3bN0M1	3	-	-	alive	56	c.257C>T	p.P86L	-	-	-	-	-	-	normal kidney tissue
ccRCC-143	M	57	pT1aN0M0	3	-	-	alive	58	c.181_196del	p.61X	-	-	-	-	-	-	normal kidney tissue
ccRCC-144	M	46	pT1bN0M0	2	-	-	alive	60	c.341G>C	p.G114A	-	-	-	-	-	-	normal kidney tissue
ccRCC-145	M	58	pT1aN0M0	2	-	-	alive	56	c.269A>T	p.N90I	-	-	-	-	-	-	normal kidney tissue
ccRCC-146	F	67	pT1aN0M0	1	-	-	alive	56	c.292T>A	p.W88X	-	-	-	-	-	-	normal kidney tissue
ccRCC-147	M	65	pT1aN0M0	2	-	-	alive	53	c.461C>T	p.P154L	-	-	-	-	-	-	normal kidney tissue
ccRCC-148	M	70	pT1aN0M0	2	-	-	alive	55	c.227_228TC>CT	p.F76S	-	-	-	-	-	-	normal kidney tissue
ccRCC-149	M	65	pT1aN0M0	2	-	-	alive	54	c.294delC	p.P99fs	-	-	-	-	-	-	normal kidney tissue
ccRCC-150	M	57	pT1aN0M0	1	-	-	alive	37	c.241delC	p.P81fs	-	-	-	-	-	-	normal kidney tissue
ccRCC-151	F	85	pT1aN0M0	2	-	-	dead	37	c.341-2A>C	p.G114splice	-	-	-	-	-	-	normal kidney tissue
ccRCC-152	F	67	pT1aN0M0	2	-	-	alive	10	c.175_187delCCGCGGCCCGTGC	p.P59fs	-	-	-	-	-	-	normal kidney tissue
ccRCC-153	M	59	pT1bN0M0	2	-	-	alive	48	c.232A>T	p.N78Y	-	-	-	-	-	-	normal kidney tissue
ccRCC-154	M	44	pT1aN0M0	1	-	-	alive	8	c.194C>T	p.S65L	-	-	-	-	-	-	normal kidney tissue
ccRCC-155	M	65	pT1aN0M0	2	-	-	alive	49	c.406delT	p.136fs	-	-	-	-	-	-	normal kidney tissue
ccRCC-156	M	67	pT1aN0M0	3	-	-	alive	49	c.438_451delTATTTTTGCCAATAinsC	p.P146fs	-	-	-	-	-	-	normal kidney tissue
ccRCC-157	M	67	pT1bN0M0	2	-	adrenal gland	alive	40	c.199delA	p.N67fs	-	-	-	-	-	-	normal kidney tissue
ccRCC-158	M	53	pT1aN0M0	2	-	-	alive	3	c.470delCinsTT	p.T157fs	-	-	-	-	-	-	normal kidney tissue
ccRCC-159	M	56	pT1aN0M0	2	-	-	alive	46	c.464-1G>T*	p.V155splice*	-	-	-	-	-	-	normal kidney tissue
ccRCC-160	M	56	pT1aN0M0	3	-	-	alive	36	c.391A>T	p.N131T	-	-	-	-	-	-	normal kidney tissue
ccRCC-161	M	78	pT1bN0M0	1	-	-	alive	21	c.336delC	p.R113fs	-	-	-	-	-	-	normal kidney tissue
ccRCC-162	M	65	pT1aN0M0	3	-	-	alive	30	c.391delA	p.N131fs	-	-	-	-	-	-	normal kidney tissue
ccRCC-163	M	47	pT1aN0M0	2	-	-	alive	39	c.221_225delTCATC	p.I75fs	-	-	-	-	-	-	normal kidney tissue
ccRCC-164	M	66	pT3bN0M0	2	-	-	alive	3	c.169delG	p.G57fs	-	-	-	-	-	-	normal kidney tissue
ccRCC-165	M	79	pT1aN0M1	2	-	-	alive	10	c.224_226delTCT	p.F76del	-	-	-	-	-	-	normal kidney tissue
ccRCC-166	M	59	pT1bN0M0	2	-	-	dead	35	c.277G>C	p.G93R	-	-	-	-	-	-	normal kidney tissue
ccRCC-167	M	59	pT1aN0M0	2	-	-	alive	38	c.169delG	p.R58fs	-	-	-	-	-	-	normal kidney tissue
ccRCC-168	M	40	pT1aN0M0	2	-	-	alive	16	c.358A>G	p.R120G	-	-	-	-	-	-	normal kidney tissue
ccRCC-169	M	73	pT1aN0M0	2	-	-	alive	36	c.266T>A	p.L89H	-	-	-	-	-	-	normal kidney tissue
ccRCC-170	F	59	pT1aN0M0	1	-	-	alive	35	c.473T>A	p.L158Q	-	-	-	-	-	-	normal kidney tissue
ccRCC-171	M	48	pT1bN0M0	1	-	lung	alive	34	c.250_251delGT	p.V84fs	-	-	-	-	-	-	normal kidney tissue
ccRCC-172	M	48	pT1aN0M0	2	-	-	alive	31	c.430delG	p.G144fs	-	-	-	-	-	-	normal kidney tissue
ccRCC-173	M	45	pT1aN0M1	2	-	-	alive	34	c.421delA	p.N141fs	-	-	-	-	-	-	peripheral blood
ccRCC-174	M	59	pT2N0M1	2	-	-	alive	31	c.420_421insA	p.N141fs	-	-	-	-	-	-	normal kidney tissue
ccRCC-175	M	54	pT1bN0M0	2	-	lung	alive	46	c.260 delT	p.V87fs	-	-	-	-	-	-	normal kidney tissue
ccRCC-176	M	48	pT1aN0M0	2	-	-	alive	47	c.240 T>A	p.S80R	-	-	-	-	-	-	normal kidney tissue
ccRCC-177	M	60	pT1bN0M0	2	-	-	alive	41	c.464-5_467 delTCCAGTGTA	p.155fs	-	-	-	-	-	-	peripheral blood
ccRCC-178	M	44	pT1aN0M0	3	-	-	alive	42	c.389 T>A	p.V130D	-	-	-	-	-	-	normal kidney tissue
ccRCC-179	M	77	pT3aN0M0	2	-	-	alive	44	c.467_480 delATACTCTGAAAGAG	p.Y156fs	-	-	-	-	-	-	normal kidney tissue
ccRCC-180	M	69	pT1bN0M0	2	-	-	dead	7	c.349 T>A	p.W117R	-	-	-	-	-	-	normal kidney tissue
ccRCC-181	M	60	pT1bN0M0	2	-	-	alive	40	c.404 T>A	p.L135X	-	-	-	-	-	-	peripheral blood
ccRCC-182	M	71	pT2N0M1	3	-	contralateral kidney, lung	alive	47	c.313 A>C	p.T105P	-	-	-	-	-	-	normal kidney tissue
ccRCC-183	M	67	pT1aN0M0	1	-	-	alive	30	c.551T>C	p.L184P	-	-	-	-	-	-	normal kidney tissue
ccRCC-184	M	58	pT1aN0M0	2	-	-	alive	47			-	-	-	-	-	-	peripheral blood
ccRCC-185	M	44	pT1aN0M0	1	-	-	alive	48	c.459_460 delGC	p.P154fs	-	-	-	-	-	-	normal kidney tissue
ccRCC-186	M	60	pT1aN0M0	2	-	-	alive	48			-	-	-	-	-	-	normal kidney tissue
ccRCC-187	M	51	pT1aN0M0	2	-	-	alive	53	c.412 delC	p.P138fs	-	-	-	-	-	-	peripheral blood
ccRCC-188	M	42	pT1aN0M0	1	-	-	alive	66	c.266 T>A	p.L89H	-	-	-	-	-	-	normal kidney tissue
ccRCC-189	M	73	pT1aN0M0	3	-	-	alive	58	c.286 C>T	p.Q96X	-	-	-	-	-	-	normal kidney tissue
ccRCC-190	M	55	pT1aN0M0	1	-	-	alive	76	c.334_335 insACCG	p.G114fs	-	-	-	-	-	-	peripheral blood
ccRCC-191	M	69	pT1aN0M0	1	-	-	alive	83	c.233 A>G	p.N78S	-	-	-	-	-	-	normal kidney tissue
ccRCC-192	M	72	pT1aN0M0	2	-	-	alive	84	c.270 delC	p.F91fs	-	-	-	-	-	-	normal kidney tissue
ccRCC-193	M	77	pT1aN0M0	2	-	-	alive	85			-	-	-	-	-	-	normal kidney tissue
ccRCC-194	M	48	pT1aN0M0	3	-	-	alive	84	c.451 delAinsTTCACACT	p.I151fs	-	-	-	-	-	-	normal kidney tissue
ccRCC-195	M	65	pT1aN0M0	1	-	-	alive	8	c.440 delT	p.F148fs	-	-	-	-	-	-	normal kidney tissue
ccRCC-196	F	55	pT1aN0M0	1	-	-	alive	85	c.214 T>C	p.S72P	-	-	-	-	-	-	peripheral blood
ccRCC-197	M	41	pT2N0M0	2	-	-	alive	92	c.326T>A	p.I109N	-	-	-	-	-	-	normal kidney tissue
ccRCC-198	F	51	pT1aN0M0	2	-	-	alive	92	c.178_188 delCGGCCCGTGCT	p.R60fs	-	-	-	-	-	-	normal kidney tissue
ccRCC-199	M	69	pT1aN0M0	2	-	-	alive	66	c.245_271 delGCGTCGTGCTGCCCGTATGGCTCAACT	p.R82del	-	-	-	-	-	-	normal kidney tissue
ccRCC-200	M	36	pT1aN0M0	1	-	-	alive	95	c.408_409 insT	p.V137fs	-	-	-	-	-	-	normal kidney tissue
ccRCC-201	F	54	pT1aN0M0	1	-	-	alive	94	c.211 delC	p.S72fs	-	-	-	-	-	-	normal kidney tissue
ccRCC-202	M	76	pT3bN0M0	3	-	-	alive	94	c.473 T>C	p.L158P	-	-	-	-	-	-	normal kidney tissue
ccRCC-203	F	70	pT1aN0M0	1	-	-	alive	97	c.533 delT	p.L178fs	-	-	-	-	-	-	peripheral blood
ccRCC-204	M	66	pT1bN0M0	3	-	-	alive	98	c.340+1 G>A	p.G114splice	-	-	-	-	-	-	normal kidney tissue
ccRCC-205	M	56	pT1aN0M0	2	-	-	alive	54	c.590_596 delACCTGGA	p.D197fs	-	-	-	-	-	-	normal kidney tissue
ccRCC-206	M	69	pT1aN0M0	2	-	ipsilateral kidney	alive	101	c.231 C>A	p.C77X	-	-	-	-	-	-	normal kidney tissue
ccRCC-207	M	49	pT1aN0M0	1	-	-	alive	95	c.555 C>A	p.Y185X	-	-	-	-	-	-	normal kidney tissue
ccRCC-208	F	65	pT1aN0M0	2	-	-	alive	110	c.444_445 insT	p.A149fs	-	-	-	-	-	-	normal kidney tissue
ccRCC-209	M	60	pT1aN0M0	2	-	-	alive	84	c.416delC	p.S139fs	-	-	-	-	-	-	normal kidney tissue
ccRCC-210	M	66	pT3bN0M1	4	-	lung	dead	15	c.232delA	p.N78fs	-	-	-	-	-	-	normal kidney tissue
ccRCC-211	F	67	pT1bN0M0	3	-	-	alive	44	c.430_442delGGACAGCCTATTT	p.G144fs	-	-	-	-	-	-	normal kidney tissue
ccRCC-212	F	65	pT1aN0M0	3	-	-	alive	118	c.239G>A	p.S80N	-	-	-	-	-	-	normal kidney tissue
ccRCC-213	M	72	pT1aN0M0	2	-	-	alive	118	c.555delC	p.Y185X	-	-	-	-	-	-	normal kidney tissue
ccRCC-214	F	52	pT3cN0M0	3	-	lung	dead	61	c.239_256delGTCCGCGCGTCGTGCTGC	p.S80_P86delinsT	-	-	-	-	-	-	normal kidney tissue
ccRCC-215	M	53	pT1aN0M0	2	-	-	alive	121	c.491_501delAGGTTGTCCGG	p.V165fs	-	-	-	-	-	-	normal kidney tissue
ccRCC-216	M	57	pT1bN0M0	2	-	-	alive	128	c.201_220delCTCGCGCGAGCCCTCCCAGG	p.S68fs	-	-	-	-	-	-	normal kidney tissue
ccRCC-217	F	69	pT1bN0M0	2	-	-	alive	128	c.234T>A	p.N78K	-	-	-	-	-	-	normal kidney tissue
ccRCC-218	M	54	pT1aN0M0	2	-	-	alive	78	c.440delT	p.I148fs	-	-	-	-	-	-	normal kidney tissue
ccRCC-219	M	30	pT1aN0M0	3	-	-	alive	50	c.340G>T	p.G114C	-	-	-	-	-	-	normal kidney tissue
ccRCC-220	F	58	pT1aN0M0	2	-	-	alive	132	c.430G>T	p.G144X	-	-	-	-	-	-	normal kidney tissue
ccRCC-221	M	73	pT1bN0M0	2	-	-	dead	68	c.465_466insTA	p.V157fs	-	-	-	-	-	-	normal kidney tissue
ccRCC-222	F	66	pT3aN0M0	2	-	-	alive	132	c.440delT	p.I148fs	-	-	-	-	-	-	normal kidney tissue
ccRCC-223	M	54	pT2N0M1	2	-	lung	dead	6	c.307delC	p.P103fs	-	-	-	-	-	-	normal kidney tissue
ccRCC-224	M	60	pT1aN0M0	2	-	-	alive	124	c.388G>T	p.V130F	-	-	-	-	-	-	normal kidney tissue
ccRCC-225	F	47	pT4N0M1	3	present	lung	dead	55	c.388_389insT	p.V130fs	-	-	-	-	-	-	normal kidney tissue
ccRCC-226	M	48	pT1aN0M0	2	-	-	alive	32	c.224_226delTCT	p.F76del	-	-	-	-	-	-	normal kidney tissue
ccRCC-227	M	59	pT2N0M0	3	-	pancreas	alive	133	c.219-221GGT>ACG	p.V74R	-	-	-	-	-	-	normal kidney tissue
ccRCC-228	M	47	pT1aN0M0	2	-	-	alive	9	c.G350A	p.W117X	-	-	-	-	-	-	normal kidney tissue
ccRCC-229	M	61	pT1aN0M0	2	-	-	alive	58	c.259_282delGTATGGCTCAACTTCGACGGCGAG	p.V87_E94del	-	-	-	-	-	-	normal kidney tissue
ccRCC-230	F	55	pT1bN0M0	1	-	-	alive	141	c.340+2T>A	p.G114splice	-	-	-	-	-	-	normal kidney tissue
ccRCC-231	F	85	pT1aN0M0	3	-	liver, lymph node	dead	55			-	-	-	-	-	-	normal kidney tissue
ccRCC-232	M	47	pT1aN0M0	2	-	-	alive	128	c.346_347insT	p.W117fs	-	-	-	-	-	-	normal kidney tissue
ccRCC-233	M	63	pT1aN0M0	3	-	-	dead	4	c.406delT	p.F136fs	-	-	-	-	-	-	normal kidney tissue
ccRCC-234	M	58	pT1aN1M0	1	-	-	alive	145	c.340_340+2delGGT	p.G114fs	-	-	-	-	-	-	normal kidney tissue
ccRCC-235	F	74	pT1aN0M0	2	-	-	alive	101	c.266T>C	p.L89P	-	-	-	-	-	-	normal kidney tissue
ccRCC-236	M	68	pT1bN0M0	3	-	-	alive	101	c.240T>A	p.S80R	-	-	-	-	-	-	normal kidney tissue
ccRCC-237	M	47	pT1aN0M0	1	-	-	alive	118	c.169delG	p.R58fs	-	-	-	-	-	-	normal kidney tissue
ccRCC-238	M	27	pT1aN0M0	2	-	contralateral kidney	alive	84	c.194C>T*	p.S65L*	-	-	-	-	-	-	normal kidney tissue
ccRCC-239	M	51	pT1aN0M0	2	-	-	alive	107	c.343C>A	p.H115N	-	-	-	-	-	-	normal kidney tissue
ccRCC-240	M	53	pT1aN0M0	2	-	-	alive	54	c.273_274insC	p.D92fs	-	-	-	-	-	-	normal kidney tissue
									*:germline mutation	*:germline mutation
