# Supplementary material for: Aging-based molecular classification and score system in ccRCC uncovers distinct prognosis, tumor immunogenicity, and treatment sensitivity
Source: Front Immunol. 2022 Aug 11;13:877076. doi: 10.3389/fimmu.2022.877076 (PMC9402984; doi:10.3389/fimmu.2022.877076)
Supplement: Supplementary Table 2 — Univariate Cox regression analysis of 173 prognostic aging-associated genes in TCGA-KIRC dataset. [file Table_2.xlsx]

## Sheet: Sheet1
ID	HR	HR.95L	HR.95H	pvalue
GHR	0.684211	0.602937	0.77644	4.05562e-09
SHC1	1.55743	1.21124	2.00259	0.000552247
PLAU	1.28002	1.12735	1.45337	0.000139116
ERCC8	0.536279	0.381438	0.753974	0.000337724
WRN	0.767322	0.598567	0.983655	0.0366163
IGF1R	0.634755	0.539679	0.746581	4.01958e-08
KL	0.749925	0.689926	0.815141	1.34219e-11
E2F1	1.31496	1.05153	1.64439	0.0163746
PTPN11	0.759028	0.624999	0.921799	0.00541255
NFKB2	1.37188	1.10087	1.70961	0.0048659
STAT5B	0.614672	0.497162	0.759957	6.93675e-06
NRG1	0.775418	0.668619	0.899276	0.00076786
HDAC3	0.738257	0.556207	0.979892	0.0356786
AKT1	0.755798	0.576228	0.991328	0.0430839
PIK3CB	0.69018	0.578793	0.823004	3.64148e-05
NGFR	0.839653	0.751274	0.938427	0.00207076
EGFR	0.849594	0.748804	0.963952	0.0114131
ERBB2	0.65226	0.552996	0.769342	3.91581e-07
INSR	0.680244	0.593172	0.780097	3.51519e-08
NCOR1	0.671032	0.548906	0.82033	9.93385e-05
NBN	0.778788	0.642482	0.944011	0.0108683
PDGFB	0.715455	0.617488	0.828966	8.33009e-06
EPOR	1.43292	1.16613	1.76074	0.000621348
PPARA	0.591008	0.48407	0.721571	2.41353e-07
PLCG2	0.650717	0.530892	0.797586	3.50241e-05
PEX5	0.69011	0.541818	0.878989	0.00265627
TCF3	1.50618	1.10657	2.0501	0.00922287
PIN1	0.693547	0.519652	0.925634	0.0129676
PTEN	0.639064	0.510787	0.799555	8.97138e-05
CREBBP	0.647177	0.523842	0.799549	5.48942e-05
UBB	0.54646	0.424298	0.703796	2.85601e-06
RPA1	0.667381	0.536685	0.829906	0.000276269
BLM	1.76195	1.3164	2.35829	0.000139989
BCL2	0.658341	0.578995	0.748562	1.77604e-10
VCP	0.62381	0.468487	0.830627	0.00123697
HSP90AA1	0.682695	0.5466	0.852676	0.000765593
NR3C1	0.773924	0.648188	0.92405	0.00460878
EGR1	0.904367	0.83263	0.982286	0.0171339
TOP2A	1.39052	1.18287	1.63463	6.46579e-05
TOP2B	0.71167	0.581174	0.871467	0.000997849
NFKB1	0.691706	0.585695	0.816905	1.40851e-05
TOP1	0.786213	0.635508	0.972656	0.0267385
RAD51	1.45065	1.14068	1.84483	0.0024198
PDPK1	0.556531	0.445878	0.694644	2.20179e-07
CEBPB	1.48594	1.27698	1.72909	3.02311e-07
MXI1	0.697977	0.598875	0.813479	4.18178e-06
TGFB1	1.21324	1.00133	1.46999	0.0484359
ERCC6	0.685236	0.496488	0.945739	0.0214866
EP300	0.712432	0.59947	0.84668	0.00011837
APTX	0.63717	0.437747	0.927442	0.0186106
GSK3B	0.690297	0.5439	0.8761	0.00230653
HTT	0.663381	0.523897	0.840002	0.000655357
HELLS	1.41158	1.11115	1.79325	0.00475543
EEF2	0.632262	0.515447	0.775551	1.08834e-05
TERF1	0.781792	0.612261	0.998266	0.0483952
CAT	0.661177	0.576841	0.757843	2.80464e-09
AR	0.665593	0.59237	0.747868	7.6097e-12
XRCC5	0.666043	0.520954	0.851541	0.00118702
TERF2	0.654896	0.504291	0.850479	0.00150015
XRCC6	0.60834	0.454597	0.814079	0.000826235
POLD1	1.60666	1.17287	2.2009	0.00314685
RB1	0.70258	0.598255	0.825098	1.67621e-05
FOXO3	0.694057	0.578585	0.832574	8.36998e-05
FOXO1	0.631493	0.52304	0.762435	1.74197e-06
HSF1	1.55359	1.0584	2.28046	0.0244608
XPA	0.568915	0.439391	0.73662	1.87652e-05
MSRA	0.655194	0.558228	0.769003	2.28876e-07
RECQL4	1.83652	1.50034	2.24804	3.79884e-09
FOXM1	1.60544	1.39523	1.84732	3.80693e-11
COQ7	0.385516	0.283087	0.525007	1.45521e-09
LRP2	0.840775	0.790335	0.894435	3.92282e-08
AIFM1	0.701142	0.582264	0.84429	0.00017998
UCHL1	1.17353	1.09092	1.2624	1.73643e-05
APP	0.635354	0.539197	0.748658	6.04985e-08
A2M	0.728459	0.642922	0.825377	6.649e-07
IL6	1.19198	1.11362	1.27586	4.15908e-07
RGN	0.67834	0.58464	0.787057	3.10161e-07
RAD52	1.39937	1.11821	1.75123	0.00332152
SIRT1	0.645919	0.533212	0.782449	7.91426e-06
HSPA9	0.619407	0.489192	0.784282	6.95275e-05
GPX1	1.29006	1.03572	1.60686	0.0230112
GSR	0.661429	0.518238	0.844185	0.000897813
GSTA4	0.761707	0.630285	0.920533	0.00484948
PCMT1	0.596222	0.461508	0.770259	7.57291e-05
MAPK8	0.591519	0.461995	0.757357	3.12686e-05
PTK2	0.604271	0.478749	0.762702	2.23374e-05
MAPK14	0.795249	0.638394	0.990645	0.0409717
SP1	0.776486	0.628433	0.95942	0.0190898
FLT1	0.776932	0.707883	0.852715	1.06558e-07
MED1	0.727814	0.60712	0.872502	0.000594141
MAPK9	0.597312	0.461569	0.772975	8.94152e-05
MAPK3	0.599474	0.466319	0.770651	6.53031e-05
HMGB1	0.662339	0.489884	0.895502	0.00742418
CCNA2	1.7347	1.43905	2.09109	7.56224e-09
HMGB2	1.39321	1.04482	1.85776	0.0239078
MAP3K5	0.679597	0.555494	0.831426	0.000173753
LMNB1	1.41871	1.15317	1.74541	0.000940379
SDHC	0.616044	0.490681	0.773435	3.00488e-05
FOXO4	0.611538	0.493345	0.758046	7.1903e-06
HESX1	1.98271	1.40188	2.80421	0.000108859
PIK3R1	0.760389	0.654098	0.883953	0.000363041
BSCL2	0.676321	0.500518	0.913874	0.0108854
BMI1	0.637574	0.50761	0.800813	0.000108922
EEF1A1	0.679576	0.572687	0.806415	9.68117e-06
TFAP2A	1.20847	1.10067	1.32683	7.12289e-05
BDNF	0.81296	0.693639	0.952807	0.0105612
CREB1	0.692412	0.566166	0.846809	0.000344905
ATF2	0.699961	0.558062	0.877942	0.00202787
APEX1	0.662214	0.515579	0.850552	0.00124883
HBP1	0.627692	0.53982	0.729869	1.42863e-09
BUB1B	1.62619	1.35517	1.9514	1.71834e-07
HSPA8	0.717625	0.619789	0.830905	9.11963e-06
SIN3A	0.661781	0.529204	0.82757	0.000295479
CDK1	1.49684	1.23877	1.80867	2.9449e-05
TFDP1	0.630685	0.508334	0.782484	2.80121e-05
DDIT3	1.27203	1.06677	1.51679	0.00736665
POLA1	0.664325	0.522175	0.845171	0.000870589
MAPT	0.804553	0.73735	0.877882	1.02609e-06
HDAC2	0.762293	0.601639	0.965847	0.0245929
MDM2	0.743125	0.590685	0.934907	0.0112581
SUMO1	0.611737	0.439026	0.852391	0.00368967
H2AFX	2.04661	1.65602	2.52934	3.39365e-11
JAK2	0.757731	0.623158	0.921367	0.00542094
LEPR	0.742257	0.622927	0.884445	0.00085867
NFKBIA	0.760642	0.634412	0.911989	0.00312664
MTOR	0.715417	0.564308	0.90699	0.00566799
CTNNB1	0.634848	0.535833	0.752159	1.50418e-07
PSEN1	0.546346	0.421359	0.708408	5.09068e-06
CDKN2A	1.29938	1.10558	1.52716	0.00148356
NOG	1.13998	1.03182	1.25948	0.0100006
ELN	0.851698	0.769623	0.942527	0.00190392
UCP3	1.52595	1.12594	2.06807	0.00643522
ZMPSTE24	0.604572	0.476765	0.766641	3.28189e-05
GCLC	0.607503	0.498199	0.740788	8.45093e-07
GCLM	0.684289	0.56348	0.831	0.000129253
SIRT6	1.51595	1.05236	2.18375	0.0254813
PMCH	1.35506	1.10106	1.66766	0.00411796
MLH1	0.64352	0.475908	0.870164	0.00419177
CSNK1E	1.39891	1.07384	1.82239	0.0128479
STUB1	0.728803	0.604939	0.878027	0.000872765
PPM1D	0.624403	0.508176	0.767214	7.41032e-06
CHEK2	2.06264	1.58515	2.68395	7.07978e-08
PCK1	0.836098	0.783059	0.892729	8.62888e-08
CDC42	0.526922	0.403675	0.687798	2.44049e-06
CLOCK	0.678497	0.54903	0.838495	0.000329973
ADCY5	0.704602	0.636356	0.780167	1.62836e-11
PPARGC1A	0.681706	0.606365	0.766408	1.4344e-10
ERCC4	0.586914	0.451725	0.762561	6.62657e-05
CETP	0.719632	0.608247	0.851414	0.000125661
PPARG	0.562067	0.463479	0.681625	4.76838e-09
AGTR1	0.777764	0.707657	0.854817	1.84104e-07
CISD2	0.594176	0.458119	0.770642	8.72442e-05
EPS8	0.707261	0.607225	0.823778	8.53098e-06
SIRT7	2.27162	1.64264	3.14144	7.03204e-07
SLC13A1	0.847441	0.78957	0.909552	4.49827e-06
SOCS2	0.620261	0.530197	0.725624	2.42284e-09
TP53BP1	0.81006	0.659203	0.99544	0.0451306
SIRT3	0.545127	0.403573	0.736332	7.64688e-05
PYCR1	1.44829	1.29701	1.61722	4.70322e-11
TP73	1.40404	1.09262	1.80424	0.00799663
NFE2L2	0.706024	0.579793	0.859738	0.000532773
CDKN1A	0.698632	0.583474	0.836519	9.52745e-05
PIK3CA	0.666122	0.548572	0.808861	4.10712e-05
CDKN2B	0.684231	0.568796	0.823093	5.69589e-05
DGAT1	1.94887	1.33046	2.85472	0.000612607
HTRA2	0.705874	0.54487	0.914454	0.00836445
NUDT1	1.66845	1.28789	2.16146	0.000106463
GRN	0.807487	0.65328	0.998094	0.0479727
SERPINE1	1.12423	1.03071	1.22623	0.00822467
SPRTN	0.679869	0.514804	0.897861	0.00654319
RICTOR	0.772115	0.608621	0.979529	0.0331436
TRAP1	0.771877	0.656399	0.90767	0.0017386
NFE2L1	0.69024	0.544408	0.875138	0.00220331
