# Supplementary material for: Aging-based molecular classification and score system in ccRCC uncovers distinct prognosis, tumor immunogenicity, and treatment sensitivity
Source: Front Immunol. 2022 Aug 11;13:877076. doi: 10.3389/fimmu.2022.877076 (PMC9402984; doi:10.3389/fimmu.2022.877076)
Supplement: Supplementary Table 3 — The list of aging phenotype-associated genes in TCGA-KIRC cohort. [file Table_3.xlsx]

## Sheet: Sheet1
CALU
TRAM2
RCN1
KIF2A
DSE
ARL4C
AC099850.3
GALNT7
FBN1
KPNA2
TANC2
PDIA4
ACTN1
LOXL2
MAML2
FN1
AXL
COL5A2
CHST11
TPM4
LHFPL2
PXDN
COL6A3
CFH
IFI16
F13A1
PLOD2
CD163
SLC7A1
LMNB1
BCAT1
FPR1
CDH11
COL3A1
GAL3ST4
VSIG4
ARHGAP42
TMTC2
GPX8
TGFB1
MICAL2
OLFML3
COL1A2
SAMSN1
DPYSL3
SLC2A1
SULF1
GLIPR1
MXRA5
SLC2A3
COL12A1
CPE
TOP2A
RGL1
OLFML2B
ITGA5
ELL2
CLIC4
LNCSRLR
ME1
LTBP1
CHST3
TNC
POSTN
ADD3
FOLR2
TGM2
TGFB3
B3GALNT1
SNAI2
FCGR3A
CD300A
SPTBN1
KIAA1671
SGCB
ARFGEF3
IRS1
VCAN
INHBA
SPAG9
SELENOP
KIAA1147
ZNF366
CRIM1
TSHZ1
WDFY3
PPFIBP1
C1QC
MAT2A
TMTC1
GPRASP2
AC018752.1
CALCRL
BLOC1S5
MMP2
LOX
NUMB
FAT4
ADAMTS2
FARP1
MB21D2
AMOT
TMEM200A
SUCLA2
GFPT2
AJUBA
C1QB
PRKD1
CTGF
EIF4EBP2
SLC7A2
TUSC3
STARD8
MYO9A
CNNM3
MT-TC
TIMP3
RCBTB2
EPAS1
AMD1
EFNB2
NTM
COL14A1
CD14
RAPGEF2
PREX2
PODXL
RHOBTB3
TMCC3
ZNF697
C1QA
SNRK
ATP11A
SLC38A5
PECAM1
FGD5
HNMT
PTAR1
SNAI1
MYLIP
ADCY9
TTC28
LMBRD1
TLR3
FZD1
SOCS3
CDH2
ACADM
TSPYL1
RAVER2
OSBPL1A
EVC
RARRES1
MT-TY
TOM1L1
S1PR1
LTBP2
TBL1X
SIPA1L1
ZNF462
MOAP1
PEG10
S100A9
SARAF
TNFRSF19
TEK
SHE
CP
FLT1
EPHA4
SESTD1
SYTL2
TM7SF3
CD34
PLPP3
ST6GALNAC3
KDR
TRIL
CCNG1
PTPRM
SNX30
PTGS1
QPCT
MUT
MICAL3
IGF1R
MXI1
MMRN2
AKR7A3
IGHV3-15
SGK1
SLC25A30
DYSF
KLF6
VWF
DIP2C
IGHV3-23
TRIM6
ENPP4
PITPNC1
IGHV1-2
ACADSB
ZNF704
SOWAHC
TGFBR3
GPRC5A
ZNF33B
ACADL
EFNA5
SLC23A3
P2RY8
C3
TNS1
CCDC85A
MIOX
HIPK2
DPP4
EPB41L4A
SLC16A4
SLC17A1
MCHR1
MYCT1
RAB29
CYYR1
C12orf49
PBX1
PDGFD
ITGA6
SMIM24
LINC01510
METTL24
TMEM171
LINC02348
FZD5
ASAH1
RIMKLA
KBTBD11
PTPRH
TNFSF13
CCND1
KSR1
IGF2
NECTIN3
UBE2C
ADAMTS9-AS2
PAEP
PIK3R3
FZD4
FAAH
AMN
IGFBP1
AC061961.1
PTPRB
LINC00671
ITGA8
GRB10
FAM171A1
MTND4P12
BOC
WLS
TRNP1
RIPK4
C7
PDE7B
STK32B
LGR4
KCNN3
MELTF
ANKRD33B
TNNT1
FAM84B
STON1
KLF9
AC093278.2
FAM50B
LDB2
CLEC14A
ENPEP
PDZD2
NMU
APOLD1
PER2
RAB17
SLC4A4
EDN1
MOCOS
ACSM2A
TM4SF18
TLL1
TMEM174
RHOB
TMEM82
IGF2BP2
PLS1
DCDC2
DNAJC22
PTP4A2P2
F2RL1
SLPI
SLC22A6
HAVCR1
STEAP2
BNIP3
ITGB8
HIST1H2AC
ARHGEF15
AC007406.2
STXBP1
SALL1
PNMA2
NDNF
PRUNE2
PKP3
NPTX2
DSG2
INSYN2B
APOM
RAPGEF4
TSPAN12
AC098614.1
SLC22A11
KCNE3
KCNAB1
BAIAP2L1
NLGN1
HIF1A-AS2
GRIK3
AC103702.2
ACSM2B
PLPP1
UCHL1
SLC5A10
SLC25A48
SLC4A3
PRAME
ADGRG6
SPARCL1
PI3
CHST9
ROBO4
SLC22A12
ZNF395
FTCD
GJA5
KIF26A
TMEM72
MAT1A
CDCA2
CDH6
HPN
NOTCH4
LRRK2
SLC39A5
MAOB
NAT8
MT2A
AC022509.1
FLT4
SLC5A12
HNF1A-AS1
C1orf210
CLIC5
PDE2A
ALDH1L1
KRT19
HOXB9
TFEC
TFAP2A
SLC17A3
FUT6
AC073486.1
ESM1
LINC01234
VCAM1
EDNRB
WISP2
CD36
SUCNR1
IGLC3
SERPINA5
SLCO2A1
GALNT14
SCGB1D2
TMEM246-AS1
SLC6A13
MME
TMEM176B
CAVIN2
SMIM2-AS1
FMO2
NAT8B
CYP4A11
HAO2
RGS5
ADAMTS9-AS1
LYG1
GALNT15
KL
LBP
SPINK13
UGT2A3
SLC13A1
EPHA7
KCNJ16
PSAT1
TNFAIP6
DDIT4L
AC087482.1
CLEC18C
CLTRN
GLYAT
DOC2A
TM4SF5
MYL3
CXCL13
PROM2
PRODH2
HMGCS2
CYP4A22
SLC5A1
SEMA5B
TMEM252
AGXT2
ACE2
HSD11B2
FOSB
ST8SIA6
SLC47A1
HRH2
ALDOB
FDCSP
PKLR
CCL21
ENPP2
LGALS2
TRIM54
AC104126.1
PAH
ENPP3
SPON1
MT1X
IL20RB
LINC01139
REN
CES3
SLC22A2
PPP1R1A
SLC6A19
C1QL1
SAA1
