# Supplementary material for: Aging-based molecular classification and score system in ccRCC uncovers distinct prognosis, tumor immunogenicity, and treatment sensitivity
Source: Front Immunol. 2022 Aug 11;13:877076. doi: 10.3389/fimmu.2022.877076 (PMC9402984; doi:10.3389/fimmu.2022.877076)
Supplement: Supplementary Table 5 — The list of targeted differentially expressed mRNAs of differentially expressed miRNAs. [file Table_5.xlsx]

## Sheet: Sheet1
Dataset: New Set( ID type: miRNA Product, Count: 60)
Targets found: 2212
miRNA Product	Target genes
hsa-miR-206	ABCB7; ABHD2; ACER2; ACTB; ADAM12; ADPGK; AKAP11; AKAP12; ANKRD29; ANKRD34B; ANP32B; ANP32E; ANXA2; ANXA4; AP1S1; ARCN1; ARFIP1; ARG2; ARID2; ARPC3; ASH2L; ASPH; ATG13; ATP6V1A; AXL; AZIN1; BACH2; BAG4; BDNF; BET1; BLCAP; BPNT1; BRI3BP; BSCL2; C10orf126; C16orf47; C1GALT1; C2CD5; C2orf69; C5orf51; C7orf43; C9orf152; CAAP1; CALM2; CAPZA1; CASK; CBL; CCNC; CCSAP; CD164; CDC42; CDC42SE1; CDK14; CDK4…
hsa-miR-184	ALDH4A1; CARM1; CBX6; CRISPLD2; EPB41L5; FBXO28; FCRLB; HAND2; HIF1AN; MFRP; MLEC; NCOR2; NUS1; PPAP2B; REEP5; SF1; SIDT2; SLC25A22; STC2; ZNF740; ZNF865;
hsa-miR-485-3p	AK3; ASCL4; CD46; CHTOP; CTBP1; ENY2; FAM133B; FAM76A; HNRNPA3; HS3ST3B1; ITM2B; JAG1; KATNBL1; KLF6; LRRC2; MYCBP; MYCT1; NSMCE4A; NXPH1; OSTC; PAG1; PCDHA10; PCNP; PEX5; PI4K2A; RAP1B; RCN2; RIPPLY3; RPL22; SEPT2; SMIM14; SMPX; SNAI2; SPRYD3; SRSF2; TBX15; THBS1; TTC39A; UBE2E3; UBE2Q1; WDR33; WIF1; WNT11; YAF2; YPEL4; ZFAND5; ZMAT1; ZNF197;
hsa-miR-134-5p	ANGPTL4; ARL4D; AWAT1; B3GNT9; C20orf194; C6orf120; CALCOCO2; CASP8; CEP128; CEP41; CLEC1A; CPS1; DPH2; DTD2; EIF3F; EIF3J; ENDOD1; ERMP1; EXD1; FAM168B; FASTK; FOXP2; FYTTD1; GGCX; GNAO1; GRIK2; HABP4; HAS2; HDAC5; IDH3A; LTB; MAT2A; MBNL1; MED13; MOSPD1; MRFAP1; NDFIP2; NRIP1; PDCD7; RAD51; RAN; RHOQ; SLC4A4; SSBP2; TAB1; TCF21; TSC22D1; YWHAZ; ZMAT5;
hsa-miR-323a-3p	ADIPOR1; AFTPH; ANKRD34B; APP; ARL1; ARL5A; BRINP1; C1orf52; CCDC68; CHODL; COMMD8; CRLS1; EIF1; ENOX1; FAM168B; GAD1; KALRN; KCNMB2; LMO3; LMO7; LSM14B; MAB21L1; NFYB; NLK; PBX3; PCBP1; PCDH8; PI4K2A; PLEKHA5; POU4F2; RCAN1; RNF11; SCYL2; SGK1; SLC25A12; SUMO1; TMEFF2; TNFSF11; UBAP2; UBE2Q1; VSNL1; ZFP69B; ZFPM2;
hsa-miR-495-3p	ACTC1; ANKRD7; ASB5; BUB1; C17orf96; CAST; CMTM8; GPR22; HSDL2; HSPA5; ITM2B; KIAA0101; LHX2; MORF4L1; MTA3; NABP1; PLEKHH3; PSMC6; RAN; SNRPB2; SNRPF; TESC; UAP1;
hsa-miR-3609	-
hsa-miR-493-5p	AAR2; ACTR1B; AHDC1; AKAP6; ANKRD17; ANKRD61; AP3S1; APOO; ARHGAP44; ARID1B; ATP5A1; ATP5B; BASP1; BRD7; BRINP1; BTG1; CACNB2; CAMK2N1; CARTPT; CCNG2; CHRM2; CKS2; CPLX2; CPSF1; CSPP1; CWC25; DDX5; DDX50; DLL1; DYRK4; EED; FOXJ3; FUBP1; GABRA5; GABRG2; GART; GATA2; GNG11; GOLM1; GPR176; GREM2; GTF2IRD1; HEMGN; HMGXB4; HNRNPA0; HS3ST3B1; IGSF1; INSM2; IRX3; ITGB1; KIAA0408; KIAA2026; KIF18A; LMO3;…
hsa-miR-409-3p	C11orf74; C5orf28; EWSR1; LIMS1; LRRN4CL; MRPL35; MSH6; NXPH1; PAQR5; POMP; RAB10; RAB15; REPS1; UTP11L;
hsa-miR-154-3p	ABTB2; ALG14; ANKS1B; AP1AR; ATP11C; BMI1; CALU; CAMSAP1; CHKA; CHSY1; CNKSR3; CNR1; COMMD3-BMI1; CPE; CTTN; DYRK1A; ENY2; EVI5; FAM60A; GNAI3; GPM6A; MLLT4; MTMR10; NSMCE4A; ORMDL1; PAPD4; PDHX; PPM1A; PRPF40A; RAB4A; RGS14; RHOA; RNF38; SIRT1; SMAD7; SNX6; SP3; ST6GAL2; STYX; TMEM184B; TOP1; USP27X; VAPB; VTI1B; WLS; YPEL4; ZYG11A;
hsa-miR-382-5p	AMOTL2; ARIH2; ATP5C1; C1orf186; FBXO28; GPR176; HMGN3; HSPA2; LMTK3; OST4; POLA2; PPP2R1B; PSPH; SCIMP; SCRG1; SFR1; SLAIN1; SLC26A3; TOP1; ZNF283;
hsa-miR-379-5p	BCKDK; C5orf51; CACFD1; CDKN2AIP; DNAJC30; EDN1; EHD4; EI24; EIF4G2; ELMOD2; FAM222B; FAM63B; HCN1; HLCS; HOMER2; HTR2C; KCNJ1; KLHL14; LIN28B; MAP3K2; MTMR2; MYO10; NHLRC3; NTMT1; PCDH17; PCGF3; PCGF5; PXT1; RAB30; ROR1; RTN4RL2; SEMA3A; SLC20A1; SRSF9; TGFBR1; TOMM20; TP53; TRPC7; UBE2E3; YARS; YBX1; ZBTB16; ZBTB26;
hsa-miR-539-5p	-
hsa-miR-105-5p	-
hsa-miR-381-3p	ANO4; BTBD1; CEP76; CLCF1; CNOT7; CWC22; DCAF12; DVL2; EIF1; EN1; FAM222A; FGF16; FILIP1L; GRM8; HBP1; HNRNPL; HOXA9; ID2; IL15RA; ITGB1BP2; JAG2; KCNE3; LEF1; LRRC16B; LURAP1L; LZTS2; MATN2; NDUFAB1; NFKBIA; NHLH2; PDAP1; PDGFC; PNRC1; PPAP2B; PPP1R14C; PSIP1; PTP4A1; RAB2A; RAP2C; SENP6; SPTSSA; TAF3; TP53BP1; TRIM63; UBE2E2; VAMP1; VASH2; YTHDC1; ZBTB22; ZCCHC11;
hsa-miR-487b-3p	EFHD2; GLCCI1; HERPUD1; IRS1; KAT6B; NSMF; PAK7; PCF11; PLXNB2; WWC2; ZMYND8;
hsa-miR-758-3p	AHCY; B3GNT9; BMP7; C1orf198; C5orf15; C6orf120; CCDC79; CIRH1A; CNNM4; CPEB4; DARS2; DCDC2B; DNAJC28; FAM126A; FAM13A; FBN1; FLI1; GOLPH3; ILK; KDM6A; LIN7A; LYRM2; MAP2K1; MEIS2; MEPE; NAA40; NOP2; PGP; PGRMC1; PRKAR2B; PUM2; RABEP1; RAD51; RBM15B; RHOQ; SEPT8; SLC14A1; SLC25A16; ST6GAL2; STK40; SUCNR1; SUN2; TAB1; TFRC; TSC22D2; VMP1; ZBTB7A; ZFPM2; ZNF613; ZNF618; ZNF772;
hsa-miR-767-5p	-
hsa-miR-337-3p	-
hsa-miR-543	AK3; CALB1; CCAR1; CLVS1; CTDSPL; CYB5R4; CYP3A5; DLX1; DNAJC10; EIF4A2; ERAS; FAM117A; FAM160A1; FAM160A2; FAM86C1; FKBP4; GPCPD1; HS3ST3A1; ID4; ING1; INO80C; KIN; LEAP2; LMO1; MARC2; METAP1; MIA2; NCK2; PAWR; PCBP1; PYURF; RNF13; RRAGA; SCP2; SDF2L1; SERPINI1; SMIM7; STRBP; TAF13; TMEM203; TNFSF11; TSPAN7; TUSC3; UBE2M;
hsa-miR-409-5p	ADAM10; AKAP1; ANKRD13C; ARID4B; C5orf64; CAMTA1; CBLN2; CCT5; CPSF6; DLGAP5; DNAJC6; DPY19L3; EIF1; GNG12; HIC1; HMBS; ITPRIPL2; KCND3; KPNA1; LRP3; LRP8; LSM14B; MKL2; NETO2; NXPE3; PEG10; PPARGC1A; RASL12; RSU1; SLC33A1; STAG2; TLX1; TRPS1; UBE2L3; USP7; ZBTB34; ZDHHC9; ZNF526;
hsa-miR-127-5p	-
hsa-miR-432-5p	-
hsa-miR-369-3p	APOPT1; ARL2BP; BIRC3; C11orf58; CAPZA2; CBX4; CCNE2; CEBPA; CEBPB; CFL2; CHIC2; CNBP; COQ10B; DCTN6; DESI1; ELOVL7; EYA1; FAM135A; FBXL3; FYN; H3F3B; HAO1; HES1; HSPH1; KIF20A; KTN1; MCFD2; NOG; NPY1R; NR2F2; OCIAD1; PAXIP1; PHACTR3; PNRC1; RAB10; RANBP9; RCAN1; SEC23A; TLE4; TMEFF2; TRAPPC8; UBE2E2; UCHL3; VEGFC; WDR20;
hsa-miR-154-5p	AQP9; ATG7; CADM2; CAMK2G; CDH20; COPS2; CUL2; DCAF16; DOCK1; E2F5; HDHD2; HNRNPR; JAM3; KCNA2; LYVE1; LZIC; MAP4; NPEPPS; NRXN3; PKNOX2; RAB5B; RAD9B; RBM7; RNF11; SALL1; SOS2; SRSF7; TADA1; TMEM108; TMEM133; TRPM7; UBE2D3; VPS4B; WAC;
hsa-miR-323b-3p	-
hsa-miR-127-3p	ATP2B2; BCAS3; C17orf96; CYB561D1; CYB5D1; ETNK2; GINS4; ISCA2; ITGA6; KIF3B; KLHL14; LAS1L; MAPK4; MEGF8; MTSS1L; PSMB5; RAB37; RIMS4; SEPT7; SETD8; SGSM2; WNT7A; ZC3H4;
hsa-miR-410-3p	ADM; ATG16L1; C18orf32; CBFB; CBX8; DCTN6; DIMT1; GLRB; GRHL3; LHX8; NPPC; NUP35; OTX2; SMAD7; TEC; TEX14; TRAPPC3; ZZZ3;
hsa-miR-889-3p	-
hsa-miR-654-3p	-
hsa-miR-654-5p	-
hsa-miR-758-5p	-
hsa-miR-493-3p	ACAA2; ANKRD29; APEX1; APITD1-CORT; C14orf1; C1orf185; C1RL; CDC27; CFL1; CIAO1; CIC; COL5A1; DMRT2; DPY30; DYNLRB1; EBPL; EIF4A1; FAM102B; FAM219B; FCRLB; FMR1; FOXP2; GNG2; H2AFY; HTR2A; ITPRIPL1; KCNJ9; KCNMB1; KIF3B; KLHL18; LPXN; LTB; MAP1LC3B; MARCH6; MRVI1; NIF3L1; NMNAT3; PEA15; PEX19; PHB; POLR3D; POLR3E; RAB30; RAF1; RND2; RNF4; RNF5; RTBDN; SLC29A2; SMTNL2; SOSTDC1; SRSF11; ST13; STRN;…
hsa-miR-411-5p	ATP5F1; BNIP3; C21orf91; CACNB4; CAMLG; CDH2; CTDP1; DUSP1; DUSP13; EIF4G2; ELFN1; EVI2A; FAM129B; FBXL5; GRID2; GTF2I; HMGN3; HNRNPA1; HNRNPH3; HNRNPUL1; HSD17B4; LPGAT1; LRRC57; LRRC59; MATN3; NFATC2IP; NKAIN2; NRF1; NUDT4; NUDT5; PDS5A; PFN1; PXDC1; RAB21; RAB9A; RAPGEF6; RHOB; RNF149; SCD5; SF3B3; SP2; SPRY4; SSUH2; TROVE2; VAMP1; VAMP7;
hsa-miR-34c-5p	AAGAB; ACBD3; ACSL1; ACSL4; ADAM10; ADD2; ADIPOR2; ADK; ADO; AFF4; AGAP2; AGO4; AGTRAP; ALCAM; ALDOA; AMER2; ANK2; ANK3; ANKRD52; ANP32B; AP3S2; APH1A; AREG; ARHGAP1; ARHGAP26; ARHGAP36; ARHGAP44; ARID4A; ARID4B; ARSJ; ASIC2; ATG4B; ATG9A; ATMIN; ATP1A2; ATP5S; ATXN7L3B; AXL; B4GALT2; BCL2; BCL2L13; BMP3; BMP8B; BNC2; BRINP1; BRPF3; BTBD11; C12orf73; C1QL3; C22orf23; C2CD4A; C3orf58; C3orf70; C8o…
hsa-miR-655-3p	ABCC10; ADM; AKIRIN2; APOPT1; AQP11; ASCL1; ATG12; ATP5G2; BRAT1; C11orf58; C2orf69; C2orf76; C3orf80; C8orf22; CALM1; CAMTA1; CBFB; CCDC138; CCDC140; CCNK; CCNYL1; CDC42; CDKN2AIP; CEBPB; CEP135; CGGBP1; CHIC2; CHN2; CHST2; CKLF; CLCF1; CORT; CRKL; CXCR4; DARS; DCTN6; DIRAS2; EIF1B; EIF2S2; ELOVL2; EPB41L2; FAM118B; FAM60A; FBXO30; FZD4; GAS1; GMFB; GPBP1L1; GPC6; GPR162; GTF2F2; HORMAD1; HSPE1-…
hsa-miR-494-3p	ACBD4; ATXN3; B3GALT2; BBC3; BEND6; BHLHE40; CAMK1; CAV2; CKS1B; CLPTM1L; CYSTM1; DCP1B; DLGAP1; DNAJA2; EIF1; EIF1B; GTF3C6; GULP1; H3F3A; HIVEP1; JAKMIP2; JUND; KCTD14; KLRC4; LEFTY2; LUM; MORF4L2; MRPS23; MSANTD2; NHLH2; NMNAT2; NUTF2; PDCL3; PGPEP1L; PHOX2B; PLA2G12B; PPWD1; PRR14; PTEN; PTPN12; RAB5A; SLA2; SLC26A3; SLC35F5; SRSF7; TMEM135; UBP1; ZC3H7A;
hsa-miR-34b-3p	-
hsa-miR-431-3p	-
hsa-miR-369-5p	-
hsa-miR-7702	-
hsa-miR-4784	-
hsa-miR-205-5p	AAK1; ABCD2; ABHD10; ABHD17B; ABI2; ACSL1; ADAMTS9; ARHGAP17; ARRB2; B4GALT5; B4GALT6; BICC1; BMPER; BTBD3; C10orf131; C11orf57; C11orf86; C3orf80; CALCOCO1; CALCRL; CALU; CASC4; CASD1; CBX1; CCNJ; CDC20B; CDK14; CFL2; CHN1; CLDN11; CLTC; CNIH1; CREBRF; CTPS2; CXorf21; DCDC2; DDX5; DSC2; ELK3; ENC1; EPB41; EPB41L4B; ERRFI1; ESRRG; EVA1C; EZR; FAM118B; FAM136A; FAM155A; FOXF1; FRK; GCC2; GEMIN6; G…
hsa-miR-376c-3p	ALCAM; ANKRD13C; ARID4A; B3GNT9; BAG5; BMI1; C3orf70; C3orf80; CACNA1G; CACNB2; CALB1; CCDC178; CNIH2; DUSP11; EDN1; EN2; ERP44; FAM170B; FAM19A1; FLT3; FRY; FUS; GULP1; HBEGF; HNRNPK; HOXB6; HOXB7; HSDL1; KANSL1L; LIX1L; LRP11; MFAP3L; MSX1; NETO1; NEUROD6; NKD1; NKX3-1; NR2F1; NR2F2; OPN3; PAFAH1B1; PAPSS2; PFDN4; PHLDA2; PPAP2B; PPEF1; PSPC1; RARB; RFTN2; RFX6; SDC2; SLC25A37; SMARCA1; SYF2; T…
hsa-miR-377-3p	ADARB1; ADRA1A; AIFM1; AK2; AKAP6; ANAPC16; APEX1; ARHGAP29; ARHGEF10L; ARID4B; ARMC8; ATP6V1G1; B4GALT6; BAZ2A; BCL2L1; BHLHB9; C10orf53; C17orf102; C1D; C1orf216; C1orf50; C1R; C21orf91; C5orf24; C6orf106; C6orf62; C8orf44-SGK3; CAMK2N2; CAMTA1; CARTPT; CD274; CDKN1B; CENPV; CFTR; COL13A1; CPEB1; CRELD1; CUL1; DCAF12; DNAJB9; DNAJC6; DRAM1; E2F6; EIF4ENIF1; EMC7; EPS15; ERGIC1; ESRP1; FAM133B; …
hsa-miR-299-5p	ABCD3; C10orf10; C9orf129; CASK; CCNG1; CD83; CDC16; CMTM8; CNOT3; DCTN4; DDI2; DIEXF; DPYSL3; DTWD2; ELN; ERP44; FAM53C; GNPTG; H3F3B; HSPA2; IPO13; IQGAP2; JDP2; LAMP3; LPAR2; LYRM1; MAFG; MAP3K8; MLANA; MPHOSPH8; ORMDL1; PPM1K; RAD21; ROBO1; RRS1; SCN2A; SGK1; SIAH1; SLC11A2; SLC2A2; SLC6A14; SOCS5; SOX4; STX16; SULT4A1; TDGF1; TIPARP; TMSB15B; TNFAIP8; TRMT61B; TTC37; UBE2J2; VANGL1; VEZF1; W…
hsa-miR-377-5p	-
hsa-miR-190a-3p	-
hsa-miR-3065-3p	-
hsa-miR-34b-5p	-
hsa-miR-199b-5p	ABCC1; ABHD17C; ACPT; ACTG1; ACVR1B; ADD3; AKAP1; ALS2; ANGEL2; ANK3; AP1G1; APMAP; APPBP2; AQP11; ARF6; ARHGAP12; ARHGAP17; ARHGAP21; ASRGL1; ATG4D; ATP13A2; ATXN7; ATXN7L1; BCAM; BCAP29; BEND3; BICC1; BROX; BTBD3; C1GALT1; CACNB2; CACUL1; CAPRIN1; CCBL2; CCDC120; CCDC43; CCDC88C; CCNJ; CCNL1; CDCA7L; CDKN1B; CDKN1C; CDKN2AIP; CELSR1; CHN2; CLIP1; CLK2; CLTC; CNN1; COL5A3; CREBRF; CRYBG3; CSDC2;…
hsa-miR-382-3p	ABHD13; AHCYL1; ALS2CR11; B4GALT5; BEND6; CCDC178; CD274; CNIH1; EIF4H; ELOVL3; FAM229A; G3BP1; GJA1; HTR2C; IPPK; JAZF1; METAP1; MOSPD1; NFU1; NFYB; NOTUM; PAFAH2; PDIA5; PRKD1; ROS1; S100A14; SAE1; SAP30L; TERF1; TES; UBE2D2;
hsa-miR-411-3p	ABHD10; ATP6V1G1; ATP6V1H; CA5B; CSNK2A2; DCK; DCUN1D5; DUSP1; DUSP10; ENPP6; FAM174A; FYTTD1; ID4; KCNJ13; KRCC1; LHX6; PFN2; PPP2R2C; PRR7; PSIP1; PTPN9; RGMB; RNF11; SLC10A7; SLC35F3; SOST; SPOCK3; SUMO2; TCAIM; USP53;
hsa-miR-496	AMFR; ARL2BP; ATAD1; BET1L; C7orf55-LUC7L2; CCNT2; CD86; CDH2; CECR6; CNOT2; CPED1; CT62; CYR61; DNAJB6; DRAM1; EIF3J; ELMO2; EPB41L2; FAM19A2; FAM214A; GLCCI1; GPR180; GPSM2; GRAMD3; HNRNPA1; IQUB; KCMF1; KCTD21; LMO3; LRP12; LUC7L2; MBNL1; METAP2; MGAT2; MINA; MS4A7; MYOD1; PARP6; PPIL1; PPP6C; PRKACB; PSMD10; PTPN12; RANBP9; RAP2C; RNF214; RPS15A; RXFP1; SAMD5; SDHC; SEMA3E; SEPHS1; SLC35A3; S…
hsa-miR-412-5p	FAM53C; PCDH10; XPO1;
hsa-miR-34c-3p	-
hsa-miR-376a-5p	-
hsa-miR-6718-5p	-
hsa-miR-489-5p	-
hsa-miR-802	-
